# Supplementary material for: Post-GWAS functional analysis identifies CUX1 as a regulator of p16INK4a and cellular senescence
Source: Nat Aging. 2022 Feb 17;2(2):140–54. doi: 10.1038/s43587-022-00177-0 (PMC10154215; doi:10.1038/s43587-022-00177-0)
Supplement: Supplementary file 3 — Reel-seq DNA sequencing data. [file 43587_2022_177_MOESM3_ESM.xlsx]

## Sheet: Reel-seq sequencing data
SNP	library	sequence	Cycle1												cycle 4												cycle 7
			counts	%	counts	%	counts	%	counts	%	counts	%	counts	%	counts	%	counts	%	counts	%	counts	%	counts	%	counts	%	counts	%	counts	%	counts	%	counts	%	counts	%	counts	%
rs599452-2	CDK	AAAAACTCAGAGAACAGGATAAAAG	589	0.0460892	594	0.0474342	432	0.052076	627	0.0547487	356	0.0481443	362	0.0486985	299	0.0370617	298	0.0416181	376	0.046228	544	0.03442	624	0.032618	335	0.0336855	277	0.0278059	256	0.0360918	284	0.0297438	413	0.0236117	613	0.022448	612	0.0268697
rs599452-1	CDK	AAAAACTCAGAGGACAGGATAAAAG	879	0.0687817	832	0.0664399	575	0.0693141	841	0.0734349	502	0.0678888	526	0.0707607	756	0.0937079	678	0.0946882	766	0.0941772	1192	0.0754203	1520	0.0794541	777	0.0781302	864	0.0867304	657	0.0926261	838	0.087765	1132	0.0647178	2004	0.0733864	1743	0.076526
rs113650570-2	CDK	AAAAATGCTTTGAATAGAATTATCA	636	0.0497669	631	0.0503889	467	0.0562951	686	0.0599005	435	0.058828	439	0.059057	298	0.0369378	272	0.037987	327	0.0402036	696	0.0440373	763	0.0398839	435	0.0437408	195	0.0195746	135	0.0190328	192	0.0201085	241	0.0137783	417	0.0152705	373	0.0163765
rs113650570-1	CDK	AAAAATGCTTTGGATAGAATTATCA	455	0.0356037	463	0.0369732	356	0.0429145	494	0.0431354	295	0.0398948	297	0.0399543	234	0.0290048	249	0.0347749	270	0.0331956	597	0.0377734	661	0.0345521	350	0.0351938	226	0.0226864	146	0.0205836	186	0.0194801	257	0.014693	400	0.014648	365	0.0160252
rs2518721-2	CDK	AAAACTGAAAGTAATTCATTTAGAC	797	0.0623652	790	0.0630859	569	0.0685908	814	0.0710773	443	0.0599099	433	0.0582498	811	0.100525	751	0.104883	818	0.10057	839	0.0530852	653	0.0341339	360	0.0361993	1124	0.11283	842	0.118708	1088	0.113948	610	0.0348744	1243	0.0455186	1517	0.0666035
rs2518721-1	CDK	AAAACTGAAAGTGATTCATTTAGAC	1187	0.0928826	1206	0.0963059	788	0.0949905	1210	0.105655	666	0.0900677	568	0.0764108	1434	0.177748	1310	0.182952	1450	0.178273	1607	0.101678	1474	0.0770495	742	0.0746108	2179	0.218733	1573	0.221767	2188	0.229153	1494	0.0854137	2928	0.107223	3316	0.145588
rs8181047-1	CDK	AAAAGAGGAGAAACCAAAGGGAGGA	585	0.0457762	641	0.0511875	403	0.0485801	568	0.0495969	363	0.0490909	384	0.051658	209	0.025906	184	0.0256971	216	0.0265565	520	0.0329015	613	0.032043	292	0.0293617	125	0.0125478	104	0.0146623	143	0.0149766	307	0.0175516	446	0.0163325	367	0.016113
rs8181047-2	CDK	AAAAGAGGAGAAGCCAAAGGGAGGA	660	0.0516449	688	0.0549407	442	0.0532815	712	0.0621708	398	0.0538242	458	0.061613	254	0.0314839	236	0.0329593	241	0.0296302	573	0.0362549	763	0.0398839	372	0.037406	180	0.0180688	153	0.0215705	160	0.0167571	455	0.0260129	612	0.0224114	409	0.017957
rs10120688-2	CDK	AAAATAAAGGACAGCTAAGTTTATA	675	0.0528187	707	0.0564579	451	0.0543664	754	0.0658382	396	0.0535538	409	0.0550212	702	0.0870145	767	0.107118	779	0.0957755	1030	0.0651702	956	0.0499724	474	0.0476624	1095	0.109919	816	0.115043	1037	0.108607	821	0.0469375	1660	0.0607891	1694	0.0743747
rs10120688-1	CDK	AAAATAAAGGACGGCTAAGTTTATA	509	0.0398292	614	0.0490314	337	0.0406241	563	0.0491603	292	0.0394891	325	0.043721	743	0.0920966	728	0.101671	805	0.0989722	950	0.0601084	872	0.0455815	474	0.0476624	1117	0.112127	878	0.123783	1188	0.124421	873	0.0499104	1498	0.0548567	1560	0.0684914
rs7341786-1	CDK	AAACAAGGGGTTAAACCACTGCGAG	347	0.0271527	377	0.0301056	199	0.0239887	274	0.0239253	192	0.0259655	211	0.028385	70	0.00867666	50	0.00698291	54	0.00663913	101	0.00639048	123	0.00642951	42	0.00422325	41	0.00411568	24	0.0033836	25	0.00261829	54	0.00308724	135	0.00494369	96	0.00421486
rs7341786-2	CDK	AAACAAGGGGTTCAACCACTGCGAG	292	0.022849	273	0.0218006	198	0.0238682	210	0.0183369	165	0.0223141	188	0.0252909	50	0.00619761	40	0.00558633	45	0.00553261	92	0.00582103	108	0.00564542	58	0.00583211	32	0.00321224	17	0.00239672	27	0.00282775	78	0.00445935	111	0.00406481	92	0.00403924
rs1008878-1	CDK	AAAGACAAATGAGAACAGATCTACC	882	0.0690164	862	0.0688355	585	0.0705196	907	0.0791979	590	0.0797897	536	0.072106	735	0.0911049	671	0.0937106	771	0.094792	1604	0.101488	1637	0.0855699	962	0.0967326	974	0.0977725	686	0.0967147	911	0.0954105	1354	0.0774098	2182	0.0799047	1930	0.0847362
rs1008878-2	CDK	AAAGACAAATGATAACAGATCTACC	795	0.0622087	832	0.0664399	597	0.0719661	827	0.0722124	539	0.0728926	560	0.0753346	658	0.0815606	573	0.0800241	625	0.0768417	1433	0.0906688	1575	0.082329	913	0.0918055	891	0.0894408	614	0.0865639	793	0.0830521	1185	0.0677478	1871	0.0685159	1683	0.0738917
rs4977753-1	CDK	AAAGACATAAAGCCAAAAGTTCTTC	559	0.0437417	579	0.0462364	441	0.0531609	588	0.0513433	403	0.0545004	375	0.0504473	243	0.0301204	182	0.0254178	218	0.0268024	569	0.0360018	661	0.0345521	359	0.0360988	140	0.0140535	118	0.016636	135	0.0141388	369	0.0210962	561	0.0205438	440	0.0193181
rs4977753-2	CDK	AAAGACATAAAGTCAAAAGTTCTTC	718	0.0561834	650	0.0519062	434	0.0523171	644	0.0562331	433	0.0585575	426	0.0573081	260	0.0322276	211	0.0294679	241	0.0296302	621	0.0392919	783	0.0409293	345	0.034691	144	0.0144551	109	0.0153672	141	0.0147672	369	0.0210962	558	0.0204339	470	0.0206352
rs3218012-2	CDK	AAATAATTTTCTATTTTAGATCAGC	767	0.0600177	843	0.0673183	579	0.0697963	865	0.0755305	489	0.0661308	521	0.0700881	495	0.0613564	503	0.0702481	558	0.0686043	1050	0.0664356	1161	0.0606883	517	0.0519862	330	0.0331262	289	0.0407442	315	0.0329904	237	0.0135496	442	0.016186	435	0.0190986
rs3218012-1	CDK	AAATAATTTTCTGTTTTAGATCAGC	620	0.0485149	676	0.0539824	465	0.056054	681	0.0594639	410	0.0554471	406	0.0546176	474	0.0587534	457	0.0638238	490	0.0602439	876	0.0554263	938	0.0490315	489	0.0491707	335	0.0336281	286	0.0403213	364	0.0381223	290	0.0165796	479	0.017541	475	0.0208548
rs1537374-1	CDK	AAATTAGAGTGTATGCTCAACATTC	624	0.0488279	636	0.0507882	475	0.0572595	644	0.0562331	384	0.0519309	362	0.0486985	403	0.0499528	354	0.049439	428	0.0526212	821	0.0519463	844	0.0441179	513	0.051584	378	0.0379446	277	0.0390524	396	0.0414737	470	0.0268705	798	0.0292227	757	0.0332359
rs1537374-2	CDK	AAATTAGAGTGTGTGCTCAACATTC	560	0.0438199	539	0.0430422	427	0.0514733	578	0.0504701	363	0.0490909	332	0.0446627	441	0.054663	380	0.0530701	440	0.0540966	765	0.0484031	824	0.0430725	425	0.0427353	456	0.0457744	352	0.0496262	468	0.0490144	470	0.0268705	806	0.0295157	737	0.0323578
rs974336-1	CDK	AACACCTAATTGCAAAGTTTTCACC	521	0.0407682	492	0.039289	322	0.0388159	490	0.0427861	285	0.0385425	285	0.0383399	172	0.0213198	183	0.0255574	174	0.0213927	325	0.0205634	389	0.020334	191	0.0192057	133	0.0133509	81	0.0114197	130	0.0136151	238	0.0136067	333	0.0121944	303	0.0133031
rs974336-2	CDK	AACACCTAATTGTAAAGTTTTCACC	621	0.0485932	609	0.0486321	401	0.0483391	550	0.0480252	312	0.0421939	376	0.0505818	198	0.0245426	183	0.0255574	191	0.0234828	403	0.0254986	492	0.025718	240	0.0241329	200	0.0200765	107	0.0150852	146	0.0152908	232	0.0132637	421	0.015417	339	0.0148837
rs200959386-1	CDK	AACCAGATCCTTTTATATGGGTCTT	593	0.0464022	480	0.0383307	325	0.0391775	394	0.0344035	279	0.0377311	302	0.0406269	408	0.0505725	332	0.0463665	351	0.0431543	495	0.0313197	505	0.0263976	220	0.0221218	630	0.0632409	384	0.0541377	455	0.0476529	446	0.0254983	847	0.0310171	923	0.0405241
rs200959386-2	CDK	AACCAGATCCTTTTATGGGTCTTCC	664	0.0519579	587	0.0468752	382	0.0460487	450	0.0392933	324	0.0438167	323	0.0434519	423	0.0524318	319	0.044551	402	0.0494246	712	0.0450497	893	0.0466793	440	0.0442436	641	0.0643452	346	0.0487803	535	0.0560314	895	0.0511682	1662	0.0608624	1348	0.0591836
rs79182326-1	CDK	AACTAATTAAACCCTGAAGTTTGGC	774	0.0605654	773	0.0617284	561	0.0676265	751	0.0655762	534	0.0722164	536	0.072106	280	0.0347066	240	0.033518	244	0.029999	515	0.0325851	669	0.0349702	356	0.0357971	202	0.0202773	137	0.0193147	202	0.0211558	364	0.0208103	520	0.0190424	506	0.0222158
rs79182326-2	CDK	AACTAATTAAACTCTGAAGTTTGGC	597	0.0467152	601	0.0479932	448	0.0540047	625	0.0545741	410	0.0554471	420	0.056501	244	0.0302444	190	0.0265351	200	0.0245894	428	0.0270804	520	0.0271817	272	0.0273506	138	0.0138528	107	0.0150852	116	0.0121489	241	0.0137783	416	0.0152339	379	0.0166399
rs1004638-1	CDK	AACTAGGGCAGCATAAGTGAAGCAG	453	0.0354472	450	0.035935	259	0.0312215	358	0.03126	270	0.0365139	258	0.0347077	315	0.039045	241	0.0336576	278	0.0341792	588	0.037204	668	0.034918	350	0.0351938	365	0.0366396	209	0.0294655	290	0.0303722	575	0.0328734	1200	0.0439439	841	0.0369239
rs1004638-2	CDK	AACTAGGGCAGCGTAAGTGAAGCAG	641	0.0501582	533	0.042563	369	0.0444816	494	0.0431354	355	0.048009	347	0.0466806	188	0.023303	157	0.0219263	159	0.0195485	303	0.0191714	548	0.0286453	243	0.0244345	148	0.0148566	80	0.0112787	138	0.014453	321	0.0183519	597	0.0218621	336	0.014752
rs1004638-3	CDK	AACTAGGGCAGCTTAAGTGAAGCAG	539	0.0421767	449	0.0358552	305	0.0367666	377	0.0329191	285	0.0385425	276	0.0371292	388	0.0480935	299	0.0417578	321	0.0394659	689	0.0435944	846	0.0442225	474	0.0476624	573	0.0575191	356	0.0501901	416	0.0435683	842	0.0481381	1677	0.0614117	1211	0.0531687
rs944800-1	CDK	AAGAGTCTGATCAGCTCTGACAAGC	268	0.020971	305	0.024356	187	0.0225422	244	0.0213057	165	0.0223141	179	0.0240802	276	0.0342108	241	0.0336576	270	0.0331956	871	0.0551099	1105	0.057761	579	0.0582206	368	0.0369407	216	0.0304524	323	0.0338283	1740	0.0994779	2337	0.0855808	1588	0.0697208
rs944800-2	CDK	AAGAGTCTGATCGGCTCTGACAAGC	91	0.00712074	93	0.00742657	59	0.00711223	70	0.0061123	58	0.00784373	51	0.00686083	7	0.000867666	3	0.000418975	4	0.000491787	7	0.000442904	31	0.00162044	8	0.000804429			3	0.00042295	4	0.000418926	10	0.000571712	8	0.00029296	9	0.000395143
rs62556546-1	CDK	AAGCCAAAAGAACAAAGCTGGAGGC	193	0.0151022	195	0.0155718	122	0.0147066	160	0.013971	103	0.0139294	96	0.0129145	25	0.00309881	21	0.00293282	17	0.0020901	35	0.00221452	43	0.00224771	19	0.00191052	13	0.00130497	2	0.000281967	7	0.000733121	6	0.000343027	7	0.00025634	9	0.000395143
rs62556546-2	CDK	AAGCCAAAAGAAGAAAGCTGGAGGC	156	0.012207	152	0.0121381	83	0.0100053	125	0.0109148	82	0.0110894	77	0.0103585	20	0.00247905	20	0.00279316	24	0.00295072	41	0.00259415	42	0.00219544	27	0.00271495	5	0.000501912	1	0.000140983	8	0.000837853	5	0.000285856	11	0.000402819	9	0.000395143
rs7035484-1	CDK	AAGCCAGGGGCTCTCTGTCTGGTGA			2	0.000159711	1	0.000120546
rs7035484-2	CDK	AAGCCAGGGGCTGTCTGTCTGGTGA	4	0.000313	2	0.000159711	2	0.000241093	5	0.000436593	2	0.000270473	1	0.000134526							1	6.3272e-05
rs10965212-2	CDK	AAGTCAGTTACAATCTTCTGTATTC	564	0.0441329	510	0.0407264	373	0.0449638	538	0.0469774	335	0.0453043	351	0.0472187	362	0.0448707	345	0.0481821	381	0.0468427	704	0.0445435	821	0.0429157	456	0.0458525	518	0.0519981	292	0.0411672	416	0.0435683	667	0.0381332	1145	0.0419298	933	0.0409631
rs10965212-1	CDK	AAGTCAGTTACATTCTTCTGTATTC	812	0.0635389	768	0.0613291	509	0.0613581	673	0.0587654	411	0.0555823	421	0.0566355	558	0.0691654	486	0.0678739	587	0.0721698	1064	0.0673214	1218	0.0636678	620	0.0623433	723	0.0725765	488	0.0687999	658	0.0689134	925	0.0528833	1614	0.0591046	1383	0.0607203
rs10511701-2	CDK	AAGTGCAATTTACAGAAGGTAGTAG	658	0.0514884	682	0.0544615	474	0.0571389	672	0.0586781	366	0.0494966	376	0.0505818	988	0.122465	990	0.138262	1105	0.135856	1096	0.0693462	891	0.0465747	497	0.0499752	2024	0.203174	1621	0.228534	1998	0.209254	805	0.0460228	1727	0.0632427	2125	0.0932976
rs10511701-1	CDK	AAGTGCAATTTATAGAAGGTAGTAG	759	0.0593917	719	0.0574162	531	0.0640101	727	0.0634806	436	0.0589632	405	0.0544831	1010	0.125192	877	0.12248	1132	0.139176	1023	0.0647273	973	0.0508611	517	0.0519862	1882	0.18892	1425	0.200901	1929	0.202027	767	0.0438503	1645	0.0602398	1967	0.0863607
rs3217992-1	CDK	AAGTTACTATTTCAATACAACCAGG	618	0.0483584	654	0.0522256	472	0.0568978	628	0.0548361	340	0.0459805	408	0.0548867	206	0.0255342	185	0.0258368	220	0.0270483	406	0.0256884	549	0.0286976	251	0.025239	165	0.0165631	117	0.0164951	149	0.015605	174	0.00994779	347	0.0127071	254	0.0111518
rs3217992-2	CDK	AAGTTACTATTTTAATACAACCAGG	451	0.0352907	555	0.0443199	362	0.0436377	429	0.0374597	304	0.041112	300	0.0403578	135	0.0167336	106	0.0148038	132	0.016229	241	0.0152486	351	0.0183476	136	0.0136753	81	0.00813098	43	0.00606229	73	0.0076454	81	0.00463087	137	0.00501693	126	0.005532
rs6475604-2	CDK	AATACTGCCATTCTCTCATCTCCTT	1010	0.0790324	900	0.0718701	606	0.073051	879	0.076753	605	0.0818182	603	0.0811193	1447	0.179359	1205	0.168288	1312	0.161306	2688	0.170075	3302	0.172604	1648	0.165712	2878	0.288901	1893	0.266882	2587	0.270941	5233	0.299177	8412	0.308047	6713	0.294733
rs6475604-1	CDK	AATACTGCCATTTTCTCATCTCCTT	816	0.0638519	900	0.0718701	595	0.071725	804	0.0702041	569	0.0769497	573	0.0770835	1271	0.157543	1158	0.161724	1215	0.14938	2068	0.130847	2342	0.122422	1132	0.113827	2465	0.247443	1672	0.235724	2251	0.235751	3370	0.192667	5524	0.202289	4815	0.211401
rs1333036-2	CDK	AATATAAATATGCTACTACTAAATT	473	0.0370122	481	0.0384106	343	0.0413474	529	0.0461915	298	0.0403006	272	0.0365911	215	0.0266497	199	0.027792	245	0.030122	515	0.0325851	522	0.0272862	251	0.025239	126	0.0126482	88	0.0124065	112	0.0117299	92	0.00525975	162	0.00593243	181	0.00794676
rs1333036-1	CDK	AATATAAATATGTTACTACTAAATT	397	0.0310652	384	0.0306646	233	0.0280873	413	0.0360626	224	0.030293	233	0.0313446	132	0.0163617	116	0.0162003	137	0.0168437	386	0.024423	387	0.0202294	165	0.0165914	54	0.00542065	61	0.00859999	63	0.00659809	64	0.00365896	105	0.00384509	95	0.00417095
rs573687-2	CDK	AATTATTTTTCAATCTACACTGTGT	417	0.0326302	389	0.0310638	251	0.0302571	379	0.0330937	264	0.0357025	221	0.0297303	78	0.00966828	79	0.011033	82	0.0100816	148	0.00936426	165	0.00862495	87	0.00874817	29	0.00291109	18	0.0025377	27	0.00282775	28	0.00160079	35	0.0012817	50	0.00219524
rs573687-1	CDK	AATTATTTTTCAGTCTACACTGTGT	370	0.0289525	346	0.02763	225	0.0271229	319	0.0278546	218	0.0294816	210	0.0282505	98	0.0121473	84	0.0117313	79	0.0097128	142	0.00898463	166	0.00867722	84	0.00844651	46	0.00461759	19	0.00267869	27	0.00282775	27	0.00154362	46	0.00168452	46	0.00201962
rs9632884-2	CDK	AATTTGATTCACCAAAGTAAGTTTC	526	0.0411594	483	0.0385703	346	0.041709	526	0.0459296	292	0.0394891	266	0.035784	191	0.0236749	198	0.0276523	200	0.0245894	527	0.0333444	553	0.0289066	292	0.0293617	111	0.0111425	93	0.0131115	101	0.0105779	160	0.00914739	247	0.00904513	232	0.0101859
rs9632884-1	CDK	AATTTGATTCACGAAAGTAAGTTTC	347	0.0271527	387	0.0309041	272	0.0327886	356	0.0310854	221	0.0298873	209	0.028116	187	0.0231791	166	0.0231833	200	0.0245894	393	0.0248659	416	0.0217453	186	0.018703	118	0.0118451	76	0.0107147	137	0.0143482	114	0.00651751	193	0.00706765	179	0.00785895
rs3218007-1	CDK	ACAATAATGAAGCACATCTATATGC	643	0.0503147	681	0.0543817	455	0.0548486	593	0.0517799	375	0.0507138	380	0.0511199	351	0.0435073	297	0.0414785	355	0.0436461	588	0.037204	633	0.0330884	290	0.0291606	403	0.0404541	237	0.0334131	332	0.0347709	382	0.0218394	687	0.0251579	639	0.0280551
rs3218007-2	CDK	ACAATAATGAAGTACATCTATATGC	734	0.0574354	794	0.0634054	510	0.0614786	707	0.0617342	422	0.0570699	428	0.0575772	362	0.0448707	368	0.0513942	335	0.0411872	668	0.0422657	601	0.0314157	343	0.0344899	360	0.0361377	237	0.0334131	303	0.0317337	328	0.0187521	634	0.023217	557	0.024455
rs10965250-2	CDK	ACAATATGAGACACAACAATAAATC	684	0.0535229	624	0.0498299	431	0.0519554	595	0.0519545	376	0.050849	360	0.0484294	363	0.0449947	280	0.0391043	359	0.0441379	644	0.0407472	716	0.037427	327	0.032881	399	0.0400526	241	0.033977	367	0.0384365	673	0.0384762	1110	0.0406481	904	0.0396899
rs10965250-1	CDK	ACAATATGAGACGCAACAATAAATC	519	0.0406117	469	0.0374523	289	0.0348379	372	0.0324825	282	0.0381368	224	0.0301339	334	0.0414001	313	0.043713	293	0.0360234	486	0.0307502	563	0.0294294	238	0.0239318	489	0.049087	334	0.0470885	385	0.0403217	569	0.0325304	988	0.0361805	935	0.041051
rs10757266-1	CDK	ACAGGGACTGGCCCACACACCAGCC	103	0.00805974	124	0.0099021	77	0.00928206	79	0.00689817	70	0.00946657	71	0.00955136	1	0.000123952			1	0.000122947	6	0.000379632	8	0.000418179	5	0.000502768	1	0.000100382	1	0.000140983	3	0.000314195	2	0.000114342	2	7.32399e-05	2	8.78095e-05
rs10757266-2	CDK	ACAGGGACTGGCTCACACACCAGCC	95	0.00743374	87	0.00694744	52	0.00626841	54	0.0047152	54	0.00730278	54	0.00726441	3	0.000371857					3	0.000189816	5	0.000261362	4	0.000402215			1	0.000140983					3	0.00010986	4	0.000175619
rs564398-1	CDK	ACCCTAACTACCACAAAGAAAGTCA	269	0.0210492	248	0.0198042	155	0.0186847	186	0.0162413	149	0.0201503	157	0.0211206	68	0.00842876	52	0.00726222	66	0.00811449	110	0.00695992	155	0.00810222	83	0.00834595	55	0.00552104	29	0.00408852	46	0.00481765	144	0.00823265	224	0.00820287	165	0.00724429
rs564398-2	CDK	ACCCTAACTACCGCAAAGAAAGTCA	326	0.0255095	352	0.0281092	226	0.0272435	280	0.0244492	196	0.0265064	170	0.0228694	80	0.00991618	69	0.00963641	53	0.00651618	144	0.00911117	138	0.00721359	87	0.00874817	63	0.00632409	53	0.00747212	63	0.00659809	119	0.00680337	184	0.00673807	178	0.00781505
rs2383205-1	CDK	ACCTCACCCTGGATACCTCCCACAA	261	0.0204232	310	0.0247552	185	0.0223011	248	0.021655	165	0.0223141	140	0.0188337	148	0.0183449	80	0.0111727	122	0.0149995	275	0.0173998	320	0.0167272	162	0.0162897	110	0.0110421	82	0.0115606	78	0.00816906	173	0.00989061	298	0.0109127	211	0.00926391
rs2383205-2	CDK	ACCTCACCCTGGGTACCTCCCACAA	273	0.0213622	287	0.0229186	171	0.0206134	251	0.021917	158	0.0213674	157	0.0211206	103	0.0127671	97	0.0135468	78	0.00958985	232	0.0146791	324	0.0169363	178	0.0178985	50	0.00501912	31	0.00437049	47	0.00492238	104	0.0059458	174	0.00637187	146	0.0064101
rs944801-2	CDK	ACTATGAAAGCTCTATGTAGTAAAC	926	0.0724594	937	0.0748247	569	0.0685908	914	0.0798092	540	0.0730278	556	0.0747965	1226	0.151966	1113	0.15544	1205	0.148151	2151	0.136098	2368	0.123781	1346	0.135345	2214	0.222247	1656	0.233469	2163	0.226534	2953	0.168826	4589	0.168049	4225	0.185498
rs944801-1	CDK	ACTATGAAAGCTGTATGTAGTAAAC	876	0.0685469	835	0.0666794	647	0.0779934	833	0.0727364	543	0.0734336	533	0.0717024	1254	0.155436	1242	0.173455	1411	0.173478	2153	0.136225	2235	0.116829	1316	0.132329	2667	0.26772	1870	0.263639	2532	0.26518	3002	0.171628	4661	0.170686	4502	0.197659
rs10965215-2	CDK	ACTATTTGCCACAACATTTCAAAGG	880	0.0688599	910	0.0726686	611	0.0736538	875	0.0764037	479	0.0647784	507	0.0682047	1667	0.206628	1608	0.22457	1846	0.22696	3169	0.200509	3140	0.164135	1657	0.166617	3707	0.372118	3161	0.445649	3810	0.399027	4647	0.265674	8136	0.29794	7956	0.349306
rs10965215-1	CDK	ACTATTTGCCACGACATTTCAAAGG	935	0.0731637	907	0.072429	672	0.0810071	928	0.0810316	577	0.0780316	493	0.0663214	1690	0.209479	1740	0.243005	1965	0.24159	3590	0.227147	3722	0.194558	2038	0.204928	3640	0.365392	2976	0.419567	3899	0.408348	5947	0.339997	10015	0.366749	9195	0.403704
rs6475606-1	CDK	ACTCAGTGAAAGCTGGCTATCATCA	1281	0.100238	1186	0.0947088	868	0.104634	1260	0.110021	875	0.118332	816	0.109773	1502	0.186176	1258	0.17569	1509	0.185527	3189	0.201775	4033	0.210815	2144	0.215587	2606	0.261597	1754	0.247285	2493	0.261096	6837	0.390879	9880	0.361805	7942	0.348692
rs6475606-2	CDK	ACTCAGTGAAAGTTGGCTATCATCA	1044	0.0816929	1022	0.0816124	699	0.0842618	957	0.0835639	669	0.0904734	684	0.0920159	1265	0.1568	1118	0.156138	1266	0.155651	2335	0.14774	2865	0.14976	1404	0.141177	2368	0.237706	1505	0.21218	2202	0.230619	4552	0.260243	7091	0.259672	6027	0.264614
rs598664-1	CDK	AGAAAAAACATCCAAAAATAATGAC	340	0.026605	397	0.0317027	216	0.026038	329	0.0287278	215	0.0290759	196	0.0263671	168	0.020824	114	0.015921	138	0.0169667	200	0.0126544	243	0.0127022	112	0.011262	100	0.0100382	71	0.0100098	94	0.00984477	82	0.00468804	154	0.00563947	164	0.00720038
rs598664-2	CDK	AGAAAAAACATCTAAAAATAATGAC	283	0.0221447	253	0.0202035	173	0.0208545	251	0.021917	141	0.0190684	149	0.0200444	100	0.0123952	110	0.0153624	92	0.0113111	146	0.00923772	167	0.00872949	70	0.00703876	70	0.00702677	51	0.00719016	52	0.00544604	57	0.00325876	71	0.00260002	89	0.00390752
rs10738609-1	CDK	AGACTCATCCCCATGAAGGAGAAAG
rs10738609-2	CDK	AGACTCATCCCCCTGAAGGAGAAAG
rs10738609-3	CDK	AGACTCATCCCCGTGAAGGAGAAAG
rs10738609-4	CDK	AGACTCATCCCCTTGAAGGAGAAAG
rs2069426-1	CDK	AGAGTGGTCAGAGCCAGGGTGGGGG	250	0.0195625	244	0.0194848	152	0.018323	200	0.0174637	151	0.0204207	160	0.0215242	9	0.00111557	5	0.000698291	8	0.000983574	13	0.000822536	32	0.00167272	6	0.000603322	4	0.00040153	1	0.000140983	6	0.000628389	9	0.000514541	7	0.00025634	6	0.000263429
rs2069426-2	CDK	AGAGTGGTCAGATCCAGGGTGGGGG	133	0.0104072	130	0.0103812	87	0.0104875	95	0.00829526	63	0.00851991	71	0.00955136	2	0.000247905	1	0.000139658	4	0.000491787	7	0.000442904	11	0.000574997	5	0.000502768			1	0.000140983					5	0.0001831	1	4.39048e-05
rs7859362-2	CDK	AGATGGAGTCAGCCTGGGAGACTCC	163	0.0127547	148	0.0118186	86	0.010367	130	0.0113514	108	0.0146056	106	0.0142598	21	0.002603	35	0.00488804	27	0.00331956	74	0.00468213	88	0.00459997	49	0.00492713	12	0.00120459	5	0.000704917	12	0.00125678	11	0.000628883	31	0.00113522	19	0.000834191
rs7859362-1	CDK	AGATGGAGTCAGTCTGGGAGACTCC	329	0.0257442	373	0.0297861	227	0.027364	323	0.0282039	232	0.0313749	227	0.0305374	166	0.0205761	127	0.0177366	132	0.016229	321	0.0203103	514	0.026868	278	0.0279539	110	0.0110421	57	0.00803606	104	0.0108921	295	0.0168655	540	0.0197748	336	0.014752
rs1412830-1	CDK	AGCAGTTGTTTACGCTTTATTTCAT	1137	0.0889701	1140	0.0910354	791	0.0953521	1012	0.0883664	645	0.0872277	654	0.0879801	1231	0.152585	1203	0.168009	1302	0.160077	1826	0.115535	2002	0.104649	1001	0.100654	1856	0.18631	1422	0.200478	1904	0.199409	2010	0.114914	3635	0.133114	3316	0.145588
rs1412830-2	CDK	AGCAGTTGTTTATGCTTTATTTCAT	637	0.0498452	638	0.0509479	440	0.0530404	520	0.0454056	359	0.04855	390	0.0524652	601	0.0744953	501	0.0699687	591	0.0726616	919	0.058147	956	0.0499724	489	0.0491707	805	0.0808079	552	0.0778229	703	0.0736263	884	0.0505393	1510	0.0552961	1402	0.0615545
rs10757274-1	CDK	AGCTGAGTGTTGAGACATAATTGAA	649	0.0507842	657	0.0524651	406	0.0489418	623	0.0543995	358	0.0484148	374	0.0503128	917	0.113664	835	0.116615	941	0.115693	1696	0.107309	1722	0.0900131	822	0.0826551	1539	0.154489	1148	0.161849	1513	0.158459	1619	0.0925601	2821	0.103305	2979	0.130792
rs10757274-2	CDK	AGCTGAGTGTTGGGACATAATTGAA	506	0.0395944	541	0.0432019	364	0.0438788	485	0.0423495	300	0.040571	283	0.0380709	782	0.0969307	700	0.0977607	801	0.0984804	1383	0.0875052	1439	0.07522	738	0.0742086	1183	0.118752	819	0.115465	1158	0.121279	1320	0.075466	2326	0.085178	2165	0.0950538
rs944797-1	CDK	AGGAGGGAAGACCGGGGAAGGTGTC	442	0.0345865	403	0.0321818	280	0.033753	361	0.031522	274	0.0370549	281	0.0378018	32	0.00396647	27	0.00377077	33	0.00405724	60	0.00379632	123	0.00642951	36	0.00361993	14	0.00140535	5	0.000704917	17	0.00178044	48	0.00274422	76	0.00278312	50	0.00219524
rs944797-2	CDK	AGGAGGGAAGACGGGGGAAGGTGTC	304	0.023788	241	0.0192452	166	0.0200107	220	0.0192101	163	0.0220436	193	0.0259635	25	0.00309881	30	0.00418975	27	0.00331956	48	0.00303706	106	0.00554088	50	0.00502768	14	0.00140535	10	0.00140983	15	0.00157097	66	0.0037733	109	0.00399157	53	0.00232695
rs944797-3	CDK	AGGAGGGAAGACTGGGGAAGGTGTC	402	0.0314565	371	0.0296264	254	0.0306188	285	0.0248858	232	0.0313749	201	0.0270398	139	0.0172294	115	0.0160607	128	0.0157372	214	0.0135402	367	0.019184	178	0.0178985	128	0.012849	82	0.0115606	115	0.0120441	349	0.0199527	587	0.0214959	371	0.0162887
rs3731249-1	CDK	AGGGACCTTCCGCGGCATCTATGCG	241	0.0188582	248	0.0198042	139	0.0167559	209	0.0182496	166	0.0224493	164	0.0220623	4	0.000495809	10	0.00139658	10	0.00122947	20	0.00126544	27	0.00141136	11	0.00110609	4	0.00040153			4	0.000418926	12	0.000686054	15	0.000549299	10	0.000439048
rs3731249-2	CDK	AGGGACCTTCCGTGGCATCTATGCG	315	0.0246487	301	0.0240365	235	0.0283284	257	0.0224409	220	0.0297521	244	0.0328244	26	0.00322276	17	0.00237419	21	0.00258188	24	0.00151853	66	0.00344998	18	0.00180997	13	0.00130497	4	0.000563934	4	0.000418926	22	0.00125777	40	0.0014648	17	0.000746381
rs4977575-1	CDK	AGGGCCAGAAGTCGTCTCAGCTAAG	4	0.000313	4	0.000319422	4	0.000482185	4	0.000349274	1	0.000135237	5	0.000672631																					1	3.66199e-05
rs4977575-2	CDK	AGGGCCAGAAGTGGTCTCAGCTAAG	200	0.01565	195	0.0155718	122	0.0147066	146	0.0127485	106	0.0143351	113	0.0152015	37	0.00458623	39	0.00544667	50	0.00614734	86	0.0054414	142	0.00742268	49	0.00492713	20	0.00200765	15	0.00211475	23	0.00240883	71	0.00405915	118	0.00432115	73	0.00320505
rs10757269-1	CDK	AGGTTCTTTTAGATAATTTTTTTAT	766	0.0599394	822	0.0656413	551	0.066421	719	0.062782	452	0.061127	420	0.056501	985	0.122093	1003	0.140077	1040	0.127865	1788	0.11313	1774	0.0927313	885	0.08899	891	0.0894408	729	0.102777	913	0.0956199	469	0.0268133	954	0.0349354	1143	0.0501831
rs10757269-2	CDK	AGGTTCTTTTAGGTAATTTTTTTAT	650	0.0508624	663	0.0529443	438	0.0527993	538	0.0469774	356	0.0481443	356	0.0478913	953	0.118127	957	0.133653	992	0.121963	1584	0.100223	1514	0.0791404	731	0.0735047	1071	0.10751	896	0.126321	1166	0.122117	599	0.0342455	1157	0.0423693	1399	0.0614228
rs1537378-1	CDK	AGTAGTAGTGCTATGTTTAAAAGAG	950	0.0743374	1014	0.0809736	633	0.0763058	952	0.0831273	635	0.0858753	576	0.0774871	1614	0.200059	1661	0.231972	1897	0.23323	3430	0.217023	3922	0.205012	2020	0.203118	2981	0.29924	2462	0.347101	3174	0.332418	4582	0.261958	8186	0.299771	6833	0.300001
rs1537378-2	CDK	AGTAGTAGTGCTGTGTTTAAAAGAG	992	0.0776239	993	0.0792966	746	0.0899275	1004	0.0876678	678	0.0916905	561	0.0754692	1799	0.22299	1741	0.243145	1881	0.231263	3580	0.226514	3948	0.206371	2242	0.225441	3218	0.323031	2658	0.374734	3423	0.358496	5318	0.304036	8972	0.328554	7430	0.326212
rs1333043-2	CDK	AGTTTGTGGGAAAGCTTTTTTAGTT	640	0.0500799	532	0.0424832	303	0.0365255	399	0.0348401	268	0.0362434	281	0.0378018	680	0.0842876	603	0.0842139	673	0.0827432	987	0.0624495	1078	0.0563497	525	0.0527907	871	0.0874331	600	0.0845901	851	0.0891266	1141	0.0652323	1988	0.0728005	1810	0.0794676
rs1333043-1	CDK	AGTTTGTGGGAATGCTTTTTTAGTT	474	0.0370904	450	0.035935	277	0.0333913	335	0.0292517	199	0.0269121	236	0.0317482	472	0.0585055	429	0.0599134	466	0.0572932	816	0.05163	836	0.0436997	435	0.0437408	628	0.0630402	448	0.0631606	569	0.0595923	1009	0.0576857	1630	0.0596905	1552	0.0681402
rs1556516-1	CDK	ATAACTTCCACGCTATAATTTCACC	683	0.0534447	649	0.0518263	469	0.0565362	601	0.0524784	370	0.0500376	401	0.053945	884	0.109574	753	0.105163	919	0.112988	1411	0.0892768	1530	0.0799768	753	0.0757169	1609	0.161515	1115	0.157197	1322	0.138455	1392	0.0795823	2449	0.0896823	2383	0.104625
rs1556516-2	CDK	ATAACTTCCACGGTATAATTTCACC	740	0.0579049	649	0.0518263	453	0.0546075	613	0.0535263	436	0.0589632	372	0.0500437	891	0.110441	740	0.103347	839	0.103152	1430	0.090479	1538	0.080395	812	0.0816496	1619	0.162519	1104	0.155646	1297	0.135837	1352	0.0772954	2550	0.0933809	2603	0.114284
rs36228834-2	CDK	ATACAACCTTCCAAACTGCCAAATT	145	0.0113462	124	0.0099021	66	0.00795605	85	0.00742208	60	0.0081142	81	0.0108966	18	0.00223114	14	0.00195521	21	0.00258188	51	0.00322687	98	0.0051227	36	0.00361993	6	0.000602295	7	0.000986884	10	0.00104732	53	0.00303007	91	0.00333242	69	0.00302943
rs36228834-1	CDK	ATACAACCTTCCTAACTGCCAAATT	169	0.0132242	149	0.0118985	101	0.0121752	120	0.0104782	75	0.0101428	73	0.00982041	23	0.0028509	22	0.00307248	23	0.00282778	68	0.0043025	104	0.00543633	36	0.00361993	13	0.00130497	8	0.00112787	13	0.00136151	77	0.00440218	97	0.00355214	69	0.00302943
rs142048183-2	CDK	ATACATATAAAACATATAAAAATAT	310	0.0242575	368	0.0293869	191	0.0230243	309	0.0269814	204	0.0275883	197	0.0265016	102	0.0126431	100	0.0139658	117	0.0143848	319	0.0201838	335	0.0175113	176	0.0176974	39	0.00391492	26	0.00366557	43	0.00450346	49	0.00280139	90	0.0032958	93	0.00408314
rs142048183-1	CDK	ATACATATAAAACATATATAAAAAT	183	0.0143197	169	0.0134956	125	0.0150683	147	0.0128358	108	0.0146056	108	0.0145288	38	0.00471019	43	0.0060053	38	0.00467198	89	0.00563121	69	0.0036068	44	0.00442436	11	0.00110421	3	0.00042295	13	0.00136151	13	0.000743225	23	0.000842259	12	0.000526857
rs679038-2	CDK	ATCCAAGGGACGATGGTGAAAGTCT	532	0.0416289	472	0.0376919	317	0.0382132	461	0.0402539	268	0.0362434	322	0.0433174	423	0.0524318	331	0.0462269	452	0.0555719	635	0.0401777	805	0.0420793	397	0.0399198	486	0.0487859	317	0.0446918	432	0.045244	490	0.0280139	922	0.0337636	797	0.0349921
rs679038-1	CDK	ATCCAAGGGACGGTGGTGAAAGTCT	485	0.0379512	473	0.0377717	262	0.0315831	341	0.0297756	266	0.035973	227	0.0305374	303	0.0375575	259	0.0361715	329	0.0404495	528	0.0334076	629	0.0328793	328	0.0329816	270	0.0271033	181	0.025518	317	0.0331999	402	0.0229828	612	0.0224114	530	0.0232695
rs613312-2	CDK	ATCCTGTGAGGCACTGTGGAAGTGG	135	0.0105637	147	0.0117388	82	0.00988479	119	0.0103909	73	0.00987228	79	0.0106276	8	0.000991618	10	0.00139658	10	0.00122947	24	0.00151853	17	0.000888631	10	0.00100554	2	0.000200765	1	0.000140983	1	0.000104732	1	5.71712e-05	9	0.00032958	5	0.000219524
rs613312-1	CDK	ATCCTGTGAGGCGCTGTGGAAGTGG	172	0.013459	145	0.0115791	98	0.0118135	151	0.0131851	99	0.0133884	119	0.0160086	2	0.000247905	1	0.000139658	4	0.000491787	6	0.000379632	10	0.000522724	5	0.000502768			2	0.000281967	3	0.000314195			4	0.00014648	4	0.000175619
rs2095144-1	CDK	ATGCAAATTTCTACAGCTAGCTTGA	721	0.0564182	788	0.0629262	535	0.0644923	714	0.0623454	365	0.0493614	394	0.0530033	721	0.0893696	640	0.0893812	673	0.0827432	387	0.0244863	203	0.0106113	96	0.00965315	767	0.0769933	601	0.0847311	700	0.0733121	149	0.00851851	377	0.0138057	612	0.0268697
rs2095144-2	CDK	ATGCAAATTTCTGCAGCTAGCTTGA	1002	0.0784064	1048	0.0836887	725	0.087396	1084	0.0946533	558	0.0754621	604	0.0812538	942	0.116763	840	0.117313	888	0.109177	437	0.0276499	316	0.0165181	134	0.0134742	1031	0.103494	747	0.105315	883	0.092478	205	0.0117201	470	0.0172114	729	0.0320066
rs944799-1	CDK	ATGCTTCCTAGGAGAGCAGTGATTG	424	0.033178	458	0.0365739	330	0.0397803	397	0.0346655	253	0.0342149	276	0.0371292	368	0.0456144	280	0.0391043	289	0.0355316	615	0.0389123	765	0.0399884	399	0.0401209	408	0.040956	243	0.034259	396	0.0414737	667	0.0381332	1152	0.0421862	847	0.0371873
rs944799-2	CDK	ATGCTTCCTAGGGGAGCAGTGATTG	323	0.0252747	295	0.0235574	217	0.0261585	248	0.021655	145	0.0196093	193	0.0259635	120	0.0148743	103	0.0143848	154	0.0189338	264	0.0167038	443	0.0231567	197	0.0198091	98	0.00983748	70	0.00986884	89	0.00932111	267	0.0152647	479	0.017541	306	0.0134349
rs77284052-1	CDK	ATGCTTTAGCCCCTGATTGCCTCAG	590	0.0461674	588	0.0469551	381	0.0459281	546	0.0476759	386	0.0522014	309	0.0415686	187	0.0231791	168	0.0234626	190	0.0233599	351	0.0222085	505	0.0263976	255	0.0256412	124	0.0124474	83	0.0117016	124	0.0129867	254	0.0145215	399	0.0146114	281	0.0123372
rs77284052-2	CDK	ATGCTTTAGCCCTTGATTGCCTCAG	694	0.0543054	659	0.0526249	450	0.0542458	654	0.0571063	416	0.0562585	414	0.0556938	381	0.0472258	327	0.0456682	394	0.048441	668	0.0422657	828	0.0432816	372	0.037406	315	0.0316205	234	0.0329901	330	0.0345614	502	0.0286999	850	0.031127	658	0.0288893
rs7039467-1	CDK	ATGTGTGTGTGTATATATATATATA	304	0.023788	324	0.0258732	180	0.0216983	289	0.0252351	182	0.0246131	164	0.0220623	171	0.0211958	144	0.0201108	163	0.0200403	419	0.026511	501	0.0261885	192	0.0193063	93	0.00933557	76	0.0107147	106	0.0111015	100	0.00571712	223	0.00816625	206	0.00904438
rs7039467-2	CDK	ATGTGTGTGTGTGTATATATATATA	425	0.0332562	406	0.0324214	247	0.0297749	333	0.0290771	216	0.0292111	204	0.0274433	310	0.0384252	235	0.0328197	316	0.0388512	632	0.0399879	699	0.0365384	343	0.0344899	189	0.0189723	155	0.0218524	253	0.0264971	288	0.0164653	515	0.0188593	453	0.0198889
rs1537371-2	CDK	ATGTTATAATTTAATTGGCAGCATT	909	0.0711292	872	0.0696341	638	0.0769085	869	0.0758798	532	0.0719459	550	0.0739894	1791	0.221999	1689	0.235883	1902	0.233845	2942	0.186146	2865	0.14976	1650	0.165914	4180	0.419599	3443	0.485406	4396	0.4604	4342	0.248237	6649	0.243486	7503	0.329417
rs1537371-1	CDK	ATGTTATAATTTCATTGGCAGCATT	1393	0.109002	1426	0.113874	925	0.111505	1373	0.119888	832	0.112517	840	0.113002	2877	0.356611	2814	0.392998	2986	0.367119	4977	0.314905	5008	0.26178	2922	0.293818	6864	0.689025	5666	0.798812	6928	0.72558	8196	0.468575	13160	0.481919	13416	0.589026
rs9632885-2	CDK	ATGTTATTAGATAATATAGTCTCAG	414	0.0323955	411	0.0328207	301	0.0362844	394	0.0344035	267	0.0361082	267	0.0359185	180	0.0223114	107	0.0149434	159	0.0195485	277	0.0175264	365	0.0190794	171	0.0171947	104	0.0104398	75	0.0105738	91	0.00953057	103	0.00588863	188	0.00688455	158	0.00693695
rs9632885-1	CDK	ATGTTATTAGATGATATAGTCTCAG	625	0.0489062	649	0.0518263	492	0.0593088	652	0.0569317	370	0.0500376	367	0.0493711	286	0.0354504	244	0.0340766	268	0.0329497	545	0.0344833	751	0.0392566	367	0.0369032	211	0.0211807	140	0.0197377	189	0.0197943	266	0.0152075	461	0.0168818	399	0.017518
rs7027950-1	CDK	CAAAACTTTTTGCTCTTCTCTTTCA	668	0.0522709	662	0.0528644	387	0.0466514	599	0.0523038	378	0.0511195	436	0.0586534	560	0.0694133	501	0.0699687	517	0.0635635	926	0.0585899	1128	0.0589633	568	0.0571145	767	0.0769933	504	0.0710557	749	0.0784439	1495	0.0854709	2492	0.0912569	2076	0.0911463
rs7027950-2	CDK	CAAAACTTTTTGTTCTTCTCTTTCA	647	0.0506277	678	0.0541421	459	0.0553307	639	0.0557966	410	0.0554471	374	0.0503128	562	0.0696612	522	0.0729016	635	0.0780712	931	0.0589063	997	0.0521156	527	0.0529918	867	0.0870316	522	0.0735934	783	0.0820048	1328	0.0759233	2227	0.0815526	1958	0.0859655
rs2106120-1	CDK	CAAAGAATTACTGGTTTTATTTTTA	494	0.0386554	492	0.039289	301	0.0362844	457	0.0399046	287	0.0388129	292	0.0392816	119	0.0147503	96	0.0134072	123	0.0151225	218	0.0137933	232	0.0121272	105	0.0105581	56	0.00562142	35	0.00493442	54	0.0056555	52	0.0029729	108	0.00395495	79	0.00346848
rs2106120-2	CDK	CAAAGAATTACTTGTTTTATTTTTA	397	0.0310652	378	0.0301854	260	0.031342	375	0.0327445	186	0.025154	232	0.0312101	60	0.00743714	55	0.0076812	76	0.00934396	104	0.00658029	158	0.00825904	58	0.00583211	22	0.00220841	14	0.00197377	20	0.00209463	21	0.00120059	41	0.00150142	41	0.0018001
rs36084073-1	CDK	CAAATTTTTTATGAACACACCTTCC	359	0.0280917	333	0.0265919	248	0.0298955	287	0.0250604	197	0.0266416	221	0.0297303	76	0.00942037	65	0.00907778	58	0.00713091	97	0.00613739	112	0.00585451	46	0.00462547	40	0.0040153	27	0.00380655	18	0.00188517	17	0.00097191	31	0.00113522	27	0.00118543
rs36084073-2	CDK	CAAATTTTTTATGACACACCTTCCC	510	0.0399074	487	0.0388897	402	0.0484596	546	0.0476759	304	0.041112	305	0.0410305	139	0.0172294	108	0.0150831	156	0.0191797	192	0.0121482	269	0.0140613	106	0.0106587	58	0.00582218	43	0.00606229	52	0.00544604	46	0.00262987	76	0.00278312	74	0.00324895
rs77920300-1	CDK	CAAGATGATCTGCCATAAGCGCTAT	563	0.0440547	562	0.0448789	369	0.0444816	503	0.0439212	283	0.038272	299	0.0402233	238	0.0295006	170	0.0237419	225	0.027663	374	0.0236637	444	0.023209	239	0.0240323	191	0.019173	130	0.0183279	161	0.0168618	266	0.0152075	527	0.0192987	423	0.0185717
rs77920300-2	CDK	CAAGATGATCTGTCATAAGCGCTAT	676	0.0528969	584	0.0466357	390	0.047013	501	0.0437466	336	0.0454395	278	0.0373983	313	0.0387971	235	0.0328197	294	0.0361464	459	0.0290419	488	0.0255089	225	0.0226246	299	0.0300144	185	0.0260819	266	0.0278586	354	0.0202386	570	0.0208734	477	0.0209426
rs1333034-1	CDK	CAAGCTTTTTTTCGCCTAGGTCAGC	571	0.0446807	611	0.0487918	389	0.0468925	440	0.0384202	283	0.038272	296	0.0398197	343	0.0425156	329	0.0459475	374	0.0459821	564	0.0356854	781	0.0408248	361	0.0362999	296	0.0297132	222	0.0312983	298	0.03121	470	0.0268705	856	0.0313467	707	0.0310407
rs1333034-2	CDK	CAAGCTTTTTTTTGCCTAGGTCAGC	922	0.0721464	900	0.0718701	605	0.0729305	843	0.0736095	547	0.0739745	522	0.0702226	672	0.0832959	564	0.0787672	669	0.0822514	1194	0.0755468	1451	0.0758473	740	0.0744097	681	0.0683605	484	0.068236	721	0.0755115	852	0.0487098	1733	0.0634624	1408	0.0618179
rs3218018-2	CDK	CAATACCTGTTCGCTTTCAGTTGCA	48	0.00375599	61	0.00487119	23	0.00277256	44	0.00384202	18	0.00243426	33	0.00443936	2	0.000247905	1	0.000139658			4	0.000253088	5	0.000261362									2	0.000114342			2	8.78095e-05
rs3218018-1	CDK	CAATACCTGTTCTCTTTCAGTTGCA	855	0.0669037	806	0.0643636	560	0.0675059	772	0.0674099	500	0.0676184	560	0.0753346	587	0.07276	494	0.0689911	554	0.0681125	1158	0.073269	1383	0.0722927	693	0.0696837	914	0.0917496	584	0.0823343	686	0.0718459	1473	0.0842132	2364	0.0865696	1878	0.0824532
rs7857118-1	CDK	CAATATATATATATTTCATTTATAA	283	0.0221447	278	0.0221999	194	0.023386	258	0.0225282	154	0.0208265	147	0.0197753	117	0.0145024	97	0.0135468	131	0.016106	262	0.0165773	276	0.0144272	135	0.0135747	58	0.00582218	49	0.00690819	45	0.00471292	46	0.00262987	82	0.00300284	120	0.00526857
rs7857118-2	CDK	CAATATATATATTTTTCATTTATAA	309	0.0241792	337	0.0269113	205	0.024712	291	0.0254097	195	0.0263712	176	0.0236766	123	0.0152461	124	0.0173176	143	0.0175814	342	0.021639	337	0.0176158	146	0.0146808	60	0.00602295	55	0.00775409	69	0.00722648	45	0.0025727	81	0.00296622	105	0.00461
rs1333046-2	CDK	CAATTTAGAACAATTGGCAATATAT	525	0.0410812	521	0.0416048	366	0.0441199	531	0.0463662	294	0.0397596	312	0.0419722	333	0.0412761	284	0.0396629	351	0.0431543	684	0.0432781	765	0.0399884	379	0.0381098	253	0.0253968	169	0.0238262	240	0.0251356	333	0.019038	530	0.0194086	521	0.0228744
rs1333046-1	CDK	CAATTTAGAACATTTGGCAATATAT	507	0.0396727	554	0.04424	398	0.0479774	527	0.0460169	287	0.0388129	273	0.0367256	329	0.0407803	371	0.0518132	410	0.0504082	485	0.0306869	449	0.0234703	249	0.0250379	284	0.0285086	248	0.0349639	265	0.0277539	143	0.00817548	314	0.0114987	346	0.015191
rs10811648-1	CDK	CACACACACGCACGCACACACACAC	447	0.0349777	445	0.0355358	271	0.032668	365	0.0318713	286	0.0386777	256	0.0344387	12	0.00148743	8	0.00111727	11	0.00135241	26	0.00164507	54	0.00282271	21	0.00211163	4	0.00040153	2	0.000281967	4	0.000418926	19	0.00108625	42	0.00153804	21	0.000922
rs10811648-2	CDK	CACACACACGCATGCACACACACAC	487	0.0381077	451	0.0360149	310	0.0373693	409	0.0357133	274	0.0370549	270	0.0363221	31	0.00384252	24	0.0033518	33	0.00405724	75	0.0047454	122	0.00637723	57	0.00573156	15	0.00150574	13	0.00183279	30	0.00314195	60	0.00343027	97	0.00355214	59	0.00259038
rs7028268-1	CDK	CACATAACTCCCATGGAATAATTTC	826	0.0646344	846	0.0675579	611	0.0736538	831	0.0725617	479	0.0647784	434	0.0583843	544	0.06743	523	0.0730412	570	0.0700797	306	0.0193612	225	0.0117613	101	0.0101559	470	0.0471798	341	0.0480754	441	0.0461866	54	0.00308724	159	0.00582257	251	0.0110201
rs7028268-2	CDK	CACATAACTCCCGTGGAATAATTTC	533	0.0417072	591	0.0471947	383	0.0461692	553	0.0482872	284	0.0384072	293	0.0394162	387	0.0479695	382	0.0533494	462	0.0568014	252	0.0159446	161	0.00841586	85	0.00854706	322	0.0323232	253	0.0356688	276	0.0289059	44	0.00251553	126	0.00461411	197	0.00864924
rs10757277-1	CDK	CAGGGCTGTGGGACAAGTCAGGGTG	494	0.0386554	400	0.0319422	299	0.0360433	397	0.0346655	288	0.0389482	293	0.0394162	40	0.00495809	37	0.00516735	51	0.00627029	124	0.00784573	231	0.0120749	92	0.00925094	20	0.00200765	12	0.0016918	24	0.00251356	129	0.00737508	217	0.00794653	111	0.00487343
rs10757277-2	CDK	CAGGGCTGTGGGGCAAGTCAGGGTG	360	0.02817	271	0.0216409	201	0.0242298	232	0.0202579	189	0.0255597	185	0.0248873	21	0.002603	11	0.00153624	16	0.00196715	30	0.00189816	68	0.00355452	42	0.00422325	4	0.00040153	2	0.000281967	7	0.000733121	33	0.00188665	51	0.00186762	29	0.00127324
rs2069418-1	CDK	CATCTTAAGAAACACGGAGTTATTT	1007	0.0787976	1014	0.0809736	746	0.0899275	1005	0.0877551	604	0.081683	648	0.0871729	999	0.123828	941	0.131418	976	0.119996	1689	0.106866	1721	0.0899608	882	0.0886883	1365	0.137022	996	0.14042	1292	0.135313	1478	0.084499	2436	0.0892062	2494	0.109498
rs2069418-2	CDK	CATCTTAAGAAAGACGGAGTTATTT	869	0.0679992	957	0.0764218	660	0.0795605	939	0.0819921	549	0.074245	554	0.0745275	1042	0.129158	1034	0.144407	1168	0.143602	1991	0.125975	2024	0.105799	1112	0.111816	1579	0.158504	1216	0.171436	1631	0.170817	2000	0.114342	3210	0.11755	2965	0.130178
rs3218020-2	CDK	CATGCCTGAGGGATTCTCTGACCCT	133	0.0104072	113	0.00902369	57	0.00687114	63	0.00550107	49	0.0066266	57	0.00766799	7	0.000867666	5	0.000698291	3	0.00036884	12	0.000759264	28	0.00146363	9	0.000904983			2	0.000281967	3	0.000314195	5	0.000285856	15	0.000549299	8	0.000351238
rs3218020-1	CDK	CATGCCTGAGGGGTTCTCTGACCCT	61	0.00477324	67	0.00535033	35	0.00421912	35	0.00305615	27	0.00365139	27	0.00363221	2	0.000247905	2	0.000279316	2	0.000245894	3	0.000189816	7	0.000365907	2	0.000201107			1	0.000140983					5	0.0001831	2	8.78095e-05
rs1333042-1	CDK	CCAAACACTAACAGGCACATTGGGG	553	0.0432722	540	0.043122	356	0.0429145	436	0.0380709	271	0.0366492	306	0.041165	364	0.0451186	319	0.044551	373	0.0458592	538	0.0340404	637	0.0332975	326	0.0327805	472	0.0473805	330	0.0465245	476	0.0498522	555	0.03173	1037	0.0379749	861	0.037802
rs1333042-2	CDK	CCAAACACTAACGGGCACATTGGGG	158	0.0123635	140	0.0111798	83	0.0100053	104	0.00908113	77	0.0104132	63	0.00847515	24	0.00297486	15	0.00209487	27	0.00331956	34	0.00215125	46	0.00240453	16	0.00160886	25	0.00250956	15	0.00211475	11	0.00115205	18	0.00102908	45	0.0016479	24	0.00105371
rs10757271-1	CDK	CCAGGCTCAAGCAATCCTCTCACCT	128	0.010016	136	0.0108604	58	0.00699168	102	0.00890649	91	0.0123065	94	0.0126455	19	0.00235509	5	0.000698291	7	0.000860628	25	0.0015818	45	0.00235226	17	0.00170941	5	0.000501912	2	0.000281967	3	0.000314195	13	0.000743225	13	0.000476059	11	0.000482952
rs10757271-2	CDK	CCAGGCTCAAGCGATCCTCTCACCT	92	0.00719899	74	0.00590932	34	0.00409857	60	0.00523911	37	0.00500376	48	0.00645725			1	0.000139658	4	0.000491787	2	0.000126544	7	0.000365907	5	0.000502768					1	0.000104732	1	5.71712e-05	3	0.00010986	1	4.39048e-05
rs10811644-1	CDK	CCCTGTCCATGCACTGCTGTAGACA	428	0.033491	415	0.0331401	294	0.0354406	333	0.0290771	241	0.0325921	244	0.0328244	170	0.0210719	130	0.0181556	165	0.0202862	394	0.0249292	713	0.0372702	264	0.0265462	129	0.0129493	98	0.0138164	139	0.0145577	585	0.0334451	1112	0.0407214	686	0.0301187
rs10811644-2	CDK	CCCTGTCCATGCTCTGCTGTAGACA	467	0.0365427	457	0.036494	316	0.0380926	364	0.031784	227	0.0306987	257	0.0345732	196	0.0242946	157	0.0219263	184	0.0226222	479	0.0303073	749	0.039152	369	0.0371043	144	0.0144551	101	0.0142393	136	0.0142435	680	0.0388764	1165	0.0426622	633	0.0277917
rs1063192-2	CDK	CCCTTAATATCAAGTTGTCATTAGG	52	0.00406899	60	0.00479134	40	0.00482185	54	0.0047152	25	0.00338092	40	0.00538105	12	0.00148743	11	0.00153624	10	0.00122947	12	0.000759264	16	0.000836359	9	0.000904983	3	0.000301147	3	0.00042295	3	0.000314195	3	0.000171514	1	3.66199e-05	4	0.000175619
rs1063192-1	CDK	CCCTTAATATCAGGTTGTCATTAGG	67	0.00524274	79	0.00630859	50	0.00602731	62	0.00541375	37	0.00500376	31	0.00417031	14	0.00173533	12	0.0016759	17	0.0020901	31	0.00196143	29	0.0015159	13	0.0013072	9	0.000903442	8	0.00112787	5	0.000523658	6	0.000343027	7	0.00025634	8	0.000351238
rs10811643-1	CDK	CCTGACTGATGTACAAGACCACTCT	373	0.0291872	328	0.0261926	216	0.026038	269	0.0234887	201	0.0271826	203	0.0273088	121	0.0149982	95	0.0132675	114	0.0140159	346	0.0218921	525	0.027443	263	0.0264456	120	0.0120459	76	0.0107147	113	0.0118347	512	0.0292716	830	0.0303946	529	0.0232256
rs10811643-2	CDK	CCTGACTGATGTGCAAGACCACTCT	328	0.025666	335	0.0267516	210	0.0253147	272	0.0237506	166	0.0224493	204	0.0274433	100	0.0123952	69	0.00963641	83	0.0102046	207	0.0130973	306	0.0159954	160	0.0160886	54	0.00542065	33	0.00465245	62	0.00649336	286	0.016351	440	0.0161128	276	0.0121177
rs2891168-1	CDK	CCTGTTTGGAACACCAACTCTGTAT	243	0.0190147	210	0.0167697	126	0.0151888	177	0.0154554	130	0.0175808	100	0.0134526	104	0.012891	84	0.0117313	82	0.0100816	188	0.0118951	253	0.0132249	105	0.0105581	71	0.00712715	44	0.00620327	59	0.00617916	152	0.00869002	234	0.00856907	149	0.00654181
rs2891168-2	CDK	CCTGTTTGGAACGCCAACTCTGTAT	170	0.0133025	130	0.0103812	81	0.00976425	100	0.00873186	65	0.00879039	73	0.00982041	17	0.00210719	9	0.00125692	18	0.00221304	34	0.00215125	47	0.0024568	22	0.00221218	8	0.00080306	4	0.000563934			11	0.000628883	27	0.000988739	11	0.000482952
rs10811649-1	CDK	CGCACACACACACGCACGCACACAC	128	0.010016	99	0.00790571	69	0.00831769	87	0.00759671	69	0.00933134	61	0.00820609			1	0.000139658	1	0.000122947	2	0.000126544	5	0.000261362	1	0.000100554	2	0.000200765	1	0.000140983			1	5.71712e-05	2	7.32399e-05	1	4.39048e-05
rs10811649-2	CDK	CGCACACACACATGCACGCACACAC	212	0.016589	188	0.0150129	106	0.0127779	111	0.00969236	98	0.0132532	97	0.013049	3	0.000371857	2	0.000279316	3	0.00036884	13	0.000822536	23	0.00120227	11	0.00110609	2	0.000200765			1	0.000104732	5	0.000285856	16	0.000585919	5	0.000219524
rs1537370-1	CDK	CTATATTACCTTCGTAAAAGAAGCA	554	0.0433504	575	0.045917	375	0.0452049	546	0.0476759	371	0.0501728	357	0.0480258	354	0.0438791	314	0.0438527	356	0.0437691	925	0.0585266	936	0.048927	511	0.0513829	203	0.0203776	224	0.0315803	237	0.0248214	319	0.0182376	600	0.021972	579	0.0254209
rs1537370-2	CDK	CTATATTACCTTTGTAAAAGAAGCA	578	0.0452284	555	0.0443199	445	0.0536431	657	0.0573683	394	0.0532833	402	0.0540795	313	0.0387971	274	0.0382663	330	0.0405724	984	0.0622597	907	0.0474111	487	0.0489696	236	0.0236903	160	0.0225574	223	0.0233551	322	0.0184091	554	0.0202875	523	0.0229622
rs1101330-2	CDK	CTGAATCCTTTAATTTTTAATATAA	314	0.0245705	283	0.0225991	191	0.0230243	271	0.0236633	162	0.0219084	182	0.0244838	148	0.0183449	120	0.016759	135	0.0165978	276	0.0174631	286	0.0149499	117	0.0117648	72	0.00722754	53	0.00747212	55	0.00576024	42	0.00240119	76	0.00278312	81	0.00355629
rs1101330-1	CDK	CTGAATCCTTTACTTTTTAATATAA	220	0.017215	221	0.0176481	161	0.0194079	229	0.0199959	114	0.015417	133	0.017892	130	0.0161138	121	0.0168986	130	0.0159831	319	0.0201838	291	0.0152113	139	0.013977	89	0.00893404	63	0.00888196	82	0.00858799	70	0.00400198	113	0.00413805	104	0.0045661
rs10757275-1	CDK	CTGGGAGTACAGACACACGCCACCA	299	0.0233967	296	0.0236373	212	0.0255558	240	0.0209565	210	0.0283997	184	0.0247528	79	0.00979223	54	0.00754154	63	0.00774565	176	0.0111359	342	0.0178772	154	0.0154853	39	0.00391492	34	0.00479344	51	0.00534131	253	0.0144643	417	0.0152705	225	0.00987857
rs10757275-2	CDK	CTGGGAGTACAGGCACACGCCACCA	344	0.026918	304	0.0242761	230	0.0277256	289	0.0252351	204	0.0275883	211	0.028385	44	0.0054539	41	0.00572599	52	0.00639323	111	0.0070232	298	0.0155772	127	0.0127703	31	0.00311186	15	0.00211475	25	0.00261829	161	0.00920456	275	0.0100705	145	0.00636619
rs10757275-3	CDK	CTGGGAGTACAGTCACACGCCACCA	271	0.0212057	261	0.0208423	190	0.0229038	206	0.0179876	182	0.0246131	176	0.0236766	52	0.00644552	35	0.00488804	60	0.00737681	136	0.008605	284	0.0148454	91	0.00915038	32	0.00321224	21	0.00296065	38	0.0039798	192	0.0109769	285	0.0104367	166	0.00728819
rs10738604-2	CDK	CTGGTGGGGTGTAGCTAGAGGTCCA	178	0.0139285	153	0.0122179	111	0.0133806	136	0.0118753	100	0.0135237	103	0.0138562	11	0.00136348	4	0.000558633	16	0.00196715	33	0.00208798	50	0.00261362	25	0.00251384	7	0.000702677	2	0.000281967	4	0.000418926	21	0.00120059	30	0.0010986	18	0.000790286
rs10738604-1	CDK	CTGGTGGGGTGTGGCTAGAGGTCCA	115	0.00899874	115	0.0091834	78	0.00940261	101	0.00881917	59	0.00797897	75	0.0100895	1	0.000123952	1	0.000139658	5	0.000614734	7	0.000442904	16	0.000836359	5	0.000502768			1	0.000140983			6	0.000343027	6	0.00021972	3	0.000131714
rs10738605-1	CDK	CTGTTAGGTGTGCTGGAATCCTTTC	86	0.00672949	73	0.00582946	35	0.00421912	44	0.00384202	33	0.00446281	57	0.00766799	1	0.000123952	1	0.000139658	3	0.00036884	5	0.00031636	3	0.000156817			2	0.000200765	1	0.000140983	1	0.000104732	1	5.71712e-05	4	0.00014648
rs10738605-2	CDK	CTGTTAGGTGTGGTGGAATCCTTTC	70	0.00547749	93	0.00742657	39	0.0047013	43	0.0037547	26	0.00351616	27	0.00363221			1	0.000139658	2	0.000245894	1	6.3272e-05	2	0.000104545	1	0.000100554	1	0.000100382					1	5.71712e-05	1	3.66199e-05	2	8.78095e-05
rs6475609-1	CDK	CTTAGTAAAGATAGGGTTTCAGCAT	402	0.0314565	467	0.0372926	301	0.0362844	424	0.0370231	269	0.0363787	263	0.0353804	290	0.0359462	255	0.0356128	274	0.0336874	509	0.0322055	549	0.0286976	280	0.028155	213	0.0213815	180	0.025377	273	0.0285917	227	0.0129779	374	0.0136959	369	0.0162009
rs6475609-2	CDK	CTTAGTAAAGATGGGGTTTCAGCAT	482	0.0377164	439	0.0350566	280	0.033753	435	0.0379836	273	0.0369196	264	0.0355149	329	0.0407803	283	0.0395233	355	0.0436461	549	0.0347363	621	0.0324612	312	0.0313727	256	0.0256979	221	0.0311573	280	0.0293248	259	0.0148073	464	0.0169917	392	0.0172107
rs10965246-2	CDK	CTTATTTATTTACTTATTTATTTTT	446	0.0348995	400	0.0319422	268	0.0323064	397	0.0346655	265	0.0358377	212	0.0285195	112	0.0138827	130	0.0181556	134	0.0164749	187	0.0118319	225	0.0117613	99	0.00995481	76	0.00762907	58	0.00817704	77	0.00806433	62	0.00354461	123	0.00450425	122	0.00535638
rs10965246-1	CDK	CTTATTTATTTATTTATTTATTTTT	224	0.017528	232	0.0185265	130	0.015671	148	0.0129231	118	0.0159579	82	0.0110311	48	0.00594971	39	0.00544667	61	0.00749975	68	0.0043025	65	0.00339771	35	0.00351938	35	0.00351339	15	0.00211475	17	0.00178044	14	0.000800397	19	0.000695779	24	0.00105371
rs10811645-2	CDK	CTTCAGAGAGCTAGGATGACTCACA	531	0.0415507	488	0.0389695	354	0.0426734	489	0.0426988	326	0.0440872	314	0.0422412	472	0.0585055	432	0.0603323	542	0.0666372	1295	0.0819373	1435	0.0750109	790	0.0794374	480	0.0481836	356	0.0501901	469	0.0491191	612	0.0349888	1188	0.0435045	917	0.0402607
rs10811645-1	CDK	CTTCAGAGAGCTGGGATGACTCACA	350	0.0273875	394	0.0314631	237	0.0285695	353	0.0308234	206	0.0278588	234	0.0314791	331	0.0410282	289	0.0403612	326	0.0400807	816	0.05163	933	0.0487702	532	0.0534945	292	0.0293117	232	0.0327082	288	0.0301627	494	0.0282426	816	0.0298819	582	0.0255526
rs10811660-2	CDK	CTTGCCCTGTCAACAGCTCACCTCC	567	0.0443677	595	0.0475141	380	0.0458076	536	0.0468027	395	0.0534185	430	0.0578462	228	0.0282611	204	0.0284903	222	0.0272942	741	0.0468846	1185	0.0619428	653	0.0656615	170	0.017065	105	0.0148033	162	0.0169665	542	0.0309868	800	0.029296	493	0.0216451
rs10811660-1	CDK	CTTGCCCTGTCAGCAGCTCACCTCC	367	0.0287177	387	0.0309041	249	0.030016	410	0.0358006	313	0.0423291	277	0.0372637	65	0.0080569	57	0.00796052	74	0.00909806	301	0.0190449	499	0.0260839	215	0.021619	17	0.0017065	16	0.00225574	27	0.00282775	149	0.00851851	214	0.00783667	135	0.00592714
rs2069422-1	CDK	CTTTTACAATCTAGGACAACTCTTT	414	0.0323955	468	0.0373724	285	0.0343557	480	0.0419129	231	0.0312397	261	0.0351113	153	0.0189647	148	0.0206694	169	0.020778	401	0.0253721	441	0.0230521	234	0.0235296	91	0.0091348	67	0.00944589	98	0.0102637	72	0.00411633	152	0.00556623	131	0.00575152
rs2069422-2	CDK	CTTTTACAATCTCGGACAACTCTTT	181	0.0141632	175	0.0139747	115	0.0138628	118	0.0103036	87	0.0117656	75	0.0100895	55	0.00681738	56	0.00782086	45	0.00553261	114	0.00721301	181	0.00946131	60	0.00603322	28	0.00281071	20	0.00281967	28	0.00293248	28	0.00160079	49	0.00179438	34	0.00149276
rs7049105-1	CDK	GAAAACTCTGCCATTATAGATTTGA	837	0.0654952	865	0.0690751	536	0.0646128	819	0.0715139	530	0.0716755	548	0.0737203	761	0.0943277	645	0.0900795	651	0.0800384	1458	0.0922506	1582	0.082695	737	0.074108	865	0.0868308	525	0.0740163	688	0.0720553	1259	0.0719785	1916	0.0701638	1832	0.0804335
rs7049105-2	CDK	GAAAACTCTGCCGTTATAGATTTGA	408	0.031926	408	0.0325811	250	0.0301366	360	0.0314347	231	0.0312397	245	0.0329589	273	0.033839	273	0.0381267	297	0.0365152	551	0.0348629	639	0.0334021	295	0.0296633	299	0.0300144	190	0.0267869	270	0.0282775	468	0.0267561	793	0.0290396	662	0.029065
rs4645630-2	CDK	GAATTATTTTTCATATTAATGAGTT	247	0.0193277	221	0.0176481	155	0.0186847	241	0.0210438	136	0.0183922	131	0.0176229	66	0.00818085	46	0.00642428	70	0.00860628	104	0.00658029	102	0.00533179	47	0.00472602	21	0.00210803	22	0.00310164	18	0.00188517	12	0.000686054	34	0.00124508	31	0.00136105
rs4645630-1	CDK	GAATTATTTTTCGTATTAATGAGTT	323	0.0252747	370	0.0295466	268	0.0323064	353	0.0308234	203	0.0274531	221	0.0297303	119	0.0147503	77	0.0107537	113	0.013893	170	0.0107562	187	0.00977494	68	0.00683765	37	0.00371415	30	0.0042295	55	0.00576024	32	0.00182948	74	0.00270988	58	0.00254648
rs10116277-1	CDK	GACAGAGTGTAGGAGATTTATGAGT	743	0.0581397	623	0.0497501	494	0.0595499	512	0.0447071	411	0.0555823	440	0.0591915	831	0.103004	685	0.0956658	747	0.0918413	1166	0.0737752	1518	0.0793495	908	0.0913027	1204	0.12086	875	0.123361	998	0.104522	1686	0.0963906	2862	0.104806	2128	0.0934293
rs10116277-2	CDK	GACAGAGTGTAGTAGATTTATGAGT	482	0.0377164	350	0.0279495	258	0.0311009	340	0.0296883	266	0.035973	238	0.0320172	526	0.0651989	429	0.0599134	450	0.0553261	694	0.0439108	939	0.0490838	515	0.0517851	802	0.0805067	597	0.0841671	651	0.0681802	1027	0.0587148	1834	0.067161	1384	0.0607642
rs10757267-2	CDK	GACTAATCTTTTCGGGGGTTCCCCC	346	0.0270745	339	0.0270711	241	0.0290517	290	0.0253224	190	0.025695	201	0.0270398	109	0.0135108	89	0.0124296	89	0.0109423	105	0.00664356	142	0.00742268	75	0.00754152	51	0.00511951	45	0.00634426	61	0.00638863	76	0.00434501	145	0.00530989	133	0.00583933
rs10757267-1	CDK	GACTAATCTTTTGGGGGGTTCCCCC	349	0.0273092	325	0.0259531	234	0.0282078	314	0.027418	215	0.0290759	190	0.02556	118	0.0146264	106	0.0148038	145	0.0178273	157	0.00993371	175	0.00914767	75	0.00754152	68	0.00682601	68	0.00958688	78	0.00816906	118	0.0067462	193	0.00706765	201	0.00882486
rs8181050-2	CDK	GAGAAAATGTTGAGCTTATTGGGGA	1082	0.0846664	1117	0.0891987	773	0.0931823	1085	0.0947406	644	0.0870925	748	0.100626	801	0.0992858	705	0.098459	736	0.0904888	1163	0.0735854	1386	0.0724496	628	0.0631477	1074	0.107811	671	0.0945999	908	0.0950963	1253	0.0716355	2156	0.0789526	1897	0.0832873
rs8181050-1	CDK	GAGAAAATGTTGGGCTTATTGGGGA	913	0.0714422	938	0.0749046	651	0.0784756	938	0.0819048	554	0.0749212	608	0.0817919	667	0.0826762	568	0.0793258	693	0.0852021	1077	0.068144	1330	0.0695223	709	0.0712925	927	0.0930545	579	0.0816294	814	0.0852515	1467	0.0838701	2183	0.0799413	1783	0.0782822
rs3218002-2	CDK	GAGAAACCCGAAAAACAATGGATTA	210	0.0164325	178	0.0142143	99	0.0119341	143	0.0124866	94	0.0127123	99	0.0133181	47	0.00582576	31	0.0043294	37	0.00454903	66	0.00417595	95	0.00496588	49	0.00492713	17	0.0017065	15	0.00211475	22	0.00230409	40	0.00228685	96	0.00351552	69	0.00302943
rs3218002-1	CDK	GAGAAACCCGAAGAACAATGGATTA	215	0.0168237	218	0.0174085	131	0.0157916	180	0.0157173	127	0.0171751	140	0.0188337	53	0.00656947	48	0.00670359	50	0.00614734	101	0.00639048	160	0.00836359	58	0.00583211	24	0.00240918	20	0.00281967	34	0.00356087	117	0.00668903	183	0.00670145	117	0.00513686
rs1537373-1	CDK	GAGCTTGGCTATGGGGGCATTGAGA	289	0.0226142	293	0.0233977	173	0.0208545	241	0.0210438	171	0.0231255	191	0.0256945	62	0.00768504	62	0.00865881	90	0.0110652	291	0.0184122	464	0.0242544	186	0.018703	31	0.00311186	24	0.0033836	55	0.00576024	415	0.023726	617	0.0225945	313	0.0137422
rs1537373-2	CDK	GAGCTTGGCTATTGGGGCATTGAGA	477	0.0373252	417	0.0332998	257	0.0309804	408	0.035626	260	0.0351616	274	0.0368602	211	0.0261539	221	0.0308645	280	0.0344251	831	0.0525791	1262	0.0659678	563	0.0566117	222	0.0222849	127	0.0179049	233	0.0244025	1505	0.0860426	2316	0.0848118	1255	0.0551005
rs1333048-1	CDK	GAGGAGATGTTTAAATGTCGAATTA	172	0.013459	216	0.0172488	132	0.0159121	145	0.0126612	98	0.0132532	107	0.0143943	85	0.0105359	65	0.00907778	90	0.0110652	83	0.00525158	96	0.00501815	39	0.00392159	61	0.00612333	49	0.00690819	60	0.00628389	41	0.00234402	69	0.00252678	81	0.00355629
rs1333048-2	CDK	GAGGAGATGTTTCAATGTCGAATTA	194	0.0151805	213	0.0170092	124	0.0149477	187	0.0163286	99	0.0133884	101	0.0135871	66	0.00818085	64	0.00893812	74	0.00909806	78	0.00493522	88	0.00459997	44	0.00442436	46	0.00461759	32	0.00451147	45	0.00471292	23	0.00131494	75	0.0027465	57	0.00250257
rs2157719-1	CDK	GAGGAGTACATACGGACGAATTTGA	237	0.0185452	230	0.0183668	154	0.0185641	184	0.0160666	106	0.0143351	105	0.0141252	39	0.00483414	40	0.00558633	38	0.00467198	74	0.00468213	119	0.00622042	41	0.0041227	30	0.00301147	23	0.00324262	40	0.00418926	52	0.0029729	114	0.00417467	90	0.00395143
rs2157719-2	CDK	GAGGAGTACATATGGACGAATTTGA	234	0.0183105	263	0.021002	160	0.0192874	171	0.0149315	106	0.0143351	99	0.0133181	176	0.0218156	141	0.0196918	154	0.0189338	231	0.0146158	287	0.0150022	127	0.0127703	278	0.0279063	191	0.0269278	228	0.0238788	228	0.013035	525	0.0192255	486	0.0213377
rs3217977-1	CDK	GAGGCCTCATCTCAAAAAAAAATAA	511	0.0399857	465	0.0371329	327	0.0394186	452	0.039468	269	0.0363787	276	0.0371292	312	0.0386731	282	0.0393836	294	0.0361464	720	0.0455559	789	0.0412429	384	0.0386126	200	0.0200765	138	0.0194557	158	0.0165476	225	0.0128635	347	0.0127071	298	0.0130836
rs3217977-2	CDK	GAGGCCTCATCTCAAAAAAAATAAA	518	0.0405334	486	0.0388098	342	0.0412268	477	0.0416509	311	0.0420586	331	0.0445281	447	0.0554067	413	0.0576788	454	0.0558178	1363	0.0862398	1492	0.0779904	765	0.0769235	429	0.0430641	326	0.0459606	402	0.0421021	661	0.0377902	1010	0.0369861	887	0.0389435
rs3731246-1	CDK	GAGGCTTTATATCTTGATTACCATC	1381	0.108063	1278	0.102055	861	0.10379	1236	0.107926	809	0.109407	861	0.115827	2557	0.316946	2269	0.316884	2693	0.331096	5132	0.324712	5643	0.294973	3439	0.345804	7727	0.775655	5483	0.773012	7362	0.771034	14195	0.811545	20111	0.736464	17956	0.788354
rs3731246-2	CDK	GAGGCTTTATATGTTGATTACCATC	732	0.0572789	760	0.0606903	524	0.0631662	676	0.0590273	472	0.0638317	424	0.0570391	1504	0.186424	1308	0.182673	1462	0.179748	2751	0.174061	3028	0.158281	1677	0.168628	4534	0.455134	3254	0.45876	4209	0.440815	7548	0.431528	10893	0.398901	9885	0.433999
rs1333040-1	CDK	GAGGTAAGAATGCTACCGCTGGGAC	122	0.00954649	136	0.0108604	86	0.010367	123	0.0107402	82	0.0110894	54	0.00726441	1	0.000123952	6	0.000837949	10	0.00122947	18	0.0011389	16	0.000836359	8	0.000804429	4	0.00040153			2	0.000209463	8	0.000457369	11	0.000402819	8	0.000351238
rs1333040-2	CDK	GAGGTAAGAATGTTACCGCTGGGAC	119	0.00931174	131	0.0104611	88	0.0106081	115	0.0100416	76	0.010278	69	0.0092823	7	0.000867666	9	0.00125692	10	0.00122947	13	0.000822536	13	0.000679541	5	0.000502768	2	0.000200765	1	0.000140983	1	0.000104732	5	0.000285856	14	0.000512679	2	8.78095e-05
rs10965247-1	CDK	GAGTCTAGCTCTATCACCCAGGCTG	368	0.028796	338	0.0269912	220	0.0265202	389	0.0339669	213	0.0288054	222	0.0298648	172	0.0213198	158	0.022066	193	0.0237287	482	0.0304971	686	0.0358589	362	0.0364004	168	0.0168643	129	0.0181869	165	0.0172807	642	0.0367039	1024	0.0374988	515	0.022611
rs10965247-2	CDK	GAGTCTAGCTCTGTCACCCAGGCTG	325	0.0254312	304	0.0242761	213	0.0256764	287	0.0250604	255	0.0344854	222	0.0298648	94	0.0116515	100	0.0139658	101	0.0124176	253	0.0160078	359	0.0187658	168	0.016893	52	0.00521989	37	0.00521639	50	0.00523658	220	0.0125777	372	0.0136226	188	0.0082541
rs79985856-1	CDK	GAGTGCCTACTACGTGCCAGATGCT	653	0.0510972	591	0.0471947	363	0.0437583	462	0.0403412	413	0.0558528	350	0.0470841	224	0.0277653	182	0.0254178	222	0.0272942	425	0.0268906	694	0.0362771	308	0.0309705	157	0.01576	94	0.0132524	209	0.0218889	674	0.0385334	1048	0.0383777	552	0.0242354
rs79985856-2	CDK	GAGTGCCTACTATGTGCCAGATGCT	494	0.0386554	434	0.0346573	296	0.0356817	412	0.0359752	299	0.0404358	284	0.0382054	320	0.0396647	253	0.0353335	311	0.0382365	612	0.0387225	907	0.0474111	389	0.0391154	358	0.0359369	227	0.0320032	368	0.0385412	1080	0.0617449	1621	0.0593609	950	0.0417095
rs10811640-1	CDK	GATATTGAAATTGGTTGAAATTGCT	840	0.0657299	847	0.0676377	558	0.0672648	832	0.072649	479	0.0647784	510	0.0686083	572	0.0709007	463	0.0646617	595	0.0731533	764	0.0483398	777	0.0406157	418	0.0420314	567	0.0569169	428	0.0603409	520	0.0544604	419	0.0239547	805	0.0294791	816	0.0358263
rs10811640-2	CDK	GATATTGAAATTTGTTGAAATTGCT	539	0.0421767	573	0.0457573	392	0.0472541	594	0.0518672	356	0.0481443	343	0.0461425	327	0.0405324	277	0.0386853	320	0.039343	415	0.0262579	388	0.0202817	232	0.0233284	244	0.0244933	200	0.0281967	272	0.028487	164	0.00937607	309	0.0113156	333	0.0146203
rs10738608-1	CDK	GATCATCTGAAGACTTCTTCTCTCA	610	0.0477324	615	0.0491112	401	0.0483391	644	0.0562331	401	0.0542299	478	0.0643035	525	0.065075	445	0.0621479	558	0.0686043	1368	0.0865561	1478	0.0772586	843	0.0847667	492	0.0493882	395	0.0556885	514	0.053832	831	0.0475093	1357	0.0496933	1146	0.0503149
rs10738608-2	CDK	GATCATCTGAAGCCTTCTTCTCTCA	678	0.0530534	675	0.0539025	500	0.0602731	764	0.0667114	472	0.0638317	443	0.0595951	678	0.0840397	588	0.082119	708	0.0870463	1690	0.10693	2006	0.104858	1083	0.1089	771	0.0773949	543	0.076554	710	0.0743594	1215	0.069463	1963	0.071885	1581	0.0694134
rs141283124-2	CDK	GCAAGAATAAAAAAATTATTTGATC	564	0.0441329	650	0.0519062	394	0.0474952	587	0.051256	341	0.0461157	329	0.0442591	221	0.0273935	210	0.0293282	216	0.0265565	461	0.0291684	511	0.0267112	286	0.0287583	163	0.0163623	126	0.0177639	120	0.0125678	154	0.00880436	270	0.00988739	278	0.0122055
rs141283124-1	CDK	GCAAGAATAAAAAACAATTATTTGA	556	0.0435069	525	0.0419242	375	0.0452049	460	0.0401665	335	0.0453043	309	0.0415686	221	0.0273935	212	0.0296075	219	0.0269253	286	0.0180958	295	0.0154204	125	0.0125692	156	0.0156597	117	0.0164951	159	0.0166523	88	0.00503106	157	0.00574933	164	0.00720038
rs568447-2	CDK	GCAGTAGTTTGTAGTTCTCCTTGTA	950	0.0743374	910	0.0726686	579	0.0697963	774	0.0675846	545	0.073704	582	0.0782942	678	0.0840397	571	0.0797448	665	0.0817596	1060	0.0670684	1339	0.0699928	750	0.0754152	779	0.0781979	544	0.076695	693	0.072579	980	0.0560278	1815	0.0664652	1556	0.0683158
rs568447-1	CDK	GCAGTAGTTTGTGGTTCTCCTTGTA	612	0.0478889	550	0.0439206	392	0.0472541	459	0.0400792	300	0.040571	332	0.0446627	426	0.0528037	351	0.04902	348	0.0427855	508	0.0321422	642	0.0335589	295	0.0296633	436	0.0437668	297	0.0418721	411	0.0430447	402	0.0229828	807	0.0295523	671	0.0294601
rs2210538-2	CDK	GCATCGATGTTCATCAGGGATATTG	41	0.00320825	21	0.00167697	13	0.0015671	8	0.000698548	7	0.000946657	14	0.00188337			1	0.000139658	1	0.000122947															2	7.32399e-05	1	4.39048e-05
rs2210538-1	CDK	GCATCGATGTTCGTCAGGGATATTG	49	0.00383424	35	0.00279495	16	0.00192874	23	0.00200833	14	0.00189331	22	0.00295957	1	0.000123952			2	0.000245894			1	5.22724e-05	1	0.000100554	1	0.000100382
rs7859727-1	CDK	GCATCTGAATGACAGGCATTCCTTT	1009	0.0789541	882	0.0704327	638	0.0769085	948	0.082778	578	0.0781668	593	0.079774	924	0.114532	852	0.118989	969	0.119135	2236	0.141476	2705	0.141397	1445	0.1453	1197	0.120158	886	0.124911	1139	0.119289	2422	0.138469	3954	0.144795	3350	0.147081
rs7859727-2	CDK	GCATCTGAATGATAGGCATTCCTTT	863	0.0675297	840	0.0670787	580	0.0699168	869	0.0758798	527	0.0712698	574	0.077218	1039	0.128786	1000	0.139658	1033	0.127004	2469	0.156219	2789	0.145788	1483	0.149121	1376	0.138126	1078	0.15198	1394	0.145996	2898	0.165682	4458	0.163252	3788	0.166311
rs10965224-2	CDK	GCATGATTTTTCATATAAAAGAGCA	678	0.0530534	620	0.0495105	479	0.0577417	603	0.0526531	384	0.0519309	372	0.0500437	314	0.038921	256	0.0357525	292	0.0359005	486	0.0307502	526	0.0274953	230	0.0231273	227	0.0227868	143	0.0201606	189	0.0197943	180	0.0102908	311	0.0113888	353	0.0154984
rs10965224-1	CDK	GCATGATTTTTCTTATAAAAGAGCA	614	0.0480454	582	0.046476	401	0.0483391	582	0.0508194	346	0.0467919	321	0.0431829	271	0.0335911	246	0.0343559	241	0.0296302	435	0.0275233	463	0.0242021	199	0.0200102	175	0.0175669	124	0.017482	161	0.0168618	123	0.00703206	260	0.00952119	264	0.0115909
rs4977574-1	CDK	GCATTCTATAGCACAGGATGTTCCA	691	0.0540707	631	0.0503889	457	0.0550896	614	0.0536136	354	0.0478738	395	0.0531378	387	0.0479695	339	0.0473441	384	0.0472116	472	0.0298644	496	0.0259271	240	0.0241329	428	0.0429637	316	0.0445508	419	0.0438825	280	0.0160079	610	0.0223382	583	0.0255965
rs4977574-2	CDK	GCATTCTATAGCGCAGGATGTTCCA	491	0.0384207	469	0.0374523	339	0.0408652	390	0.0340542	242	0.0327273	235	0.0316136	258	0.0319797	201	0.0280713	235	0.0288925	336	0.0212594	387	0.0202294	168	0.016893	226	0.0226864	162	0.0228393	250	0.0261829	216	0.012349	385	0.0140987	341	0.0149715
rs2383204-1	CDK	GCCACCACGCCCAGCCTGCCTGATT	166	0.0129895	128	0.0102215	79	0.00952316	111	0.00969236	73	0.00987228	79	0.0106276	5	0.000619761	10	0.00139658	4	0.000491787	15	0.000949081	40	0.0020909	14	0.00140775	5	0.000501912	2	0.000281967	3	0.000314195	11	0.000628883	25	0.000915499	12	0.000526857
rs2383204-2	CDK	GCCACCACGCCCGGCCTGCCTGATT	38	0.0029735	37	0.00295466	21	0.00253147	20	0.00174637	21	0.00283997	33	0.00443936							1	6.3272e-05											1	5.71712e-05	3	0.00010986	2	8.78095e-05
rs10757268-2	CDK	GCCTGAGCTATACATTGGCCTCTTT	625	0.0489062	558	0.0445594	344	0.0414679	453	0.0395553	346	0.0467919	354	0.0476223	389	0.0482174	330	0.0460872	340	0.0418019	770	0.0487195	1091	0.0570292	597	0.0600305	541	0.0543069	350	0.0493442	470	0.0492238	1581	0.0903876	2386	0.0873752	1740	0.0763943
rs10757268-1	CDK	GCCTGAGCTATATATTGGCCTCTTT	728	0.0569659	678	0.0541421	436	0.0525582	607	0.0530024	432	0.0584223	392	0.0527342	516	0.0639594	409	0.0571202	476	0.0585227	969	0.0613106	1236	0.0646087	677	0.0680748	809	0.0812094	522	0.0735934	659	0.0690181	1760	0.100621	2654	0.0971893	2161	0.0948782
rs2184061-2	CDK	GCCTGTTAGATAAAAAATTCATCCA	970	0.0759024	1000	0.0798556	703	0.084744	1016	0.0887156	610	0.0824944	608	0.0817919	1468	0.181962	1411	0.197058	1545	0.189953	2705	0.171151	2812	0.14699	1533	0.154149	2602	0.261195	2030	0.286196	2496	0.26141	3944	0.225483	6157	0.225469	6294	0.276337
rs2184061-1	CDK	GCCTGTTAGATACAAAATTCATCCA	915	0.0715987	982	0.0784182	655	0.0789578	897	0.0783247	613	0.0829001	620	0.0834062	1501	0.186052	1425	0.199013	1539	0.189215	2820	0.178427	2957	0.15457	1588	0.159679	3068	0.307973	2197	0.309741	2838	0.297228	4403	0.251725	7127	0.26099	7366	0.323403
rs10115049-1	CDK	GCTATTCTCAGAATTCATGGGTGTT	664	0.0519579	656	0.0523853	465	0.056054	705	0.0615596	380	0.05139	477	0.064169	486	0.0602408	473	0.0660583	471	0.0579079	911	0.0576408	1036	0.0541542	464	0.0466569	677	0.0679589	421	0.059354	585	0.061268	776	0.0443648	1377	0.0504257	1276	0.0560225
rs10115049-2	CDK	GCTATTCTCAGAGTTCATGGGTGTT	468	0.036621	441	0.0352163	296	0.0356817	429	0.0374597	248	0.0335387	244	0.0328244	379	0.0469779	357	0.049858	399	0.0490558	670	0.0423923	791	0.0413475	418	0.0420314	478	0.0479828	380	0.0535737	492	0.0515279	796	0.0455083	1263	0.046251	1080	0.0474171
rs518394-2	CDK	GCTCAGGGAGGACTGTGTATCCCTA	456	0.035682	403	0.0321818	275	0.0331502	354	0.0309108	235	0.0317806	248	0.0333625	404	0.0500767	353	0.0492993	367	0.0451215	849	0.053718	1121	0.0585974	587	0.059025	559	0.0561138	336	0.0473704	445	0.0466055	1376	0.0786675	2152	0.0788061	1676	0.0735844
rs518394-1	CDK	GCTCAGGGAGGAGTGTGTATCCCTA	492	0.0384989	457	0.036494	300	0.0361639	368	0.0321332	243	0.0328625	241	0.0324208	432	0.0535474	345	0.0481821	390	0.0479492	834	0.0527689	1004	0.0524815	590	0.0593267	578	0.0580211	401	0.0565344	577	0.0604301	1240	0.0708923	1733	0.0634624	1515	0.0665157
rs7865618-1	CDK	GCTTCTTAAACCAGCATCATGGAAC	492	0.0384989	379	0.0302653	278	0.0335119	314	0.027418	178	0.0240721	233	0.0313446	60	0.00743714	45	0.00628462	43	0.00528671	56	0.00354323	53	0.00277044	26	0.00261439	37	0.00371415	18	0.0025377	35	0.0036656	11	0.000628883	34	0.00124508	32	0.00140495
rs7865618-2	CDK	GCTTCTTAAACCGGCATCATGGAAC	130	0.0101725	124	0.0099021	66	0.00795605	76	0.00663621	54	0.00730278	58	0.00780252	10	0.00123952	7	0.000977607	4	0.000491787	8	0.000506176	7	0.000365907	1	0.000100554	3	0.000301147			2	0.000209463	5	0.000285856	6	0.00021972	4	0.000175619
rs10811661-2	CDK	GCTTTAGTTTTCCCATGACAGTAAG	490	0.0383424	514	0.0410458	348	0.0419501	560	0.0488984	336	0.0454395	304	0.0408959	565	0.070033	551	0.0769517	662	0.0813908	1105	0.0699156	1359	0.0710382	692	0.0695831	897	0.0900431	667	0.094036	962	0.100752	2507	0.143328	3540	0.129635	2981	0.13088
rs10811661-1	CDK	GCTTTAGTTTTCTCATGACAGTAAG	789	0.0617392	806	0.0643636	510	0.0614786	734	0.0640918	507	0.068565	502	0.0675321	647	0.0801971	659	0.0920347	786	0.0966362	1729	0.109397	2130	0.11134	1149	0.115536	995	0.0998805	717	0.101085	1066	0.111644	4282	0.244807	5440	0.199213	4357	0.191293
rs7018475-2	CDK	GGAAACCAGAACGTTGGATCTGTTT	194	0.0151805	205	0.0163704	153	0.0184436	227	0.0198213	116	0.0156875	114	0.015336	77	0.00954433	57	0.00796052	88	0.0108193	162	0.0102501	168	0.00878177	76	0.00764208	42	0.00421606	29	0.00408852	62	0.00649336	73	0.0041735	124	0.00454087	109	0.00478562
rs7018475-1	CDK	GGAAACCAGAACTTTGGATCTGTTT	229	0.0179192	220	0.0175682	162	0.0195285	226	0.019734	151	0.0204207	138	0.0185646	129	0.0159898	104	0.0145244	103	0.0126635	237	0.0149955	245	0.0128067	98	0.00985426	94	0.00943595	87	0.0122656	93	0.00974004	101	0.00577429	160	0.00585919	172	0.00755162
rs2383208-1	CDK	GGAAGGAAGTCCACATGAATTGAGC	790	0.0618174	666	0.0531838	412	0.0496651	558	0.0487238	352	0.0476033	386	0.0519271	431	0.0534234	369	0.0515339	410	0.0504082	500	0.031636	640	0.0334543	273	0.0274511	599	0.0601291	415	0.0585081	500	0.0523658	679	0.0388192	1114	0.0407946	1159	0.0508856
rs2383208-2	CDK	GGAAGGAAGTCCGCATGAATTGAGC	536	0.0419419	527	0.0420839	317	0.0382132	436	0.0380709	350	0.0473329	346	0.046546	264	0.0327234	221	0.0308645	240	0.0295072	293	0.0185387	406	0.0212226	142	0.0142786	309	0.0310182	193	0.0272098	258	0.0270207	328	0.0187521	611	0.0223748	569	0.0249818
rs523096-1	CDK	GGATGGAGGAAAACATTGTAGCTAG	458	0.0358385	410	0.0327408	308	0.0371283	293	0.0255843	221	0.0298873	249	0.033497	138	0.0171054	128	0.0178762	123	0.0151225	212	0.0134137	323	0.016884	157	0.0157869	156	0.0156597	93	0.0131115	117	0.0122536	205	0.0117201	311	0.0113888	303	0.0133031
rs523096-2	CDK	GGATGGAGGAAAGCATTGTAGCTAG	447	0.0349777	414	0.0330602	281	0.0338735	331	0.0289024	274	0.0370549	240	0.0322863	149	0.0184689	127	0.0177366	140	0.0172126	307	0.0194245	401	0.0209612	199	0.0200102	199	0.0199761	106	0.0149442	125	0.0130914	295	0.0168655	509	0.0186396	371	0.0162887
rs10811651-1	CDK	GGCAATCTGTACATTAGGGTTCAGG	838	0.0655734	742	0.0592529	546	0.0658183	698	0.0609483	505	0.0682946	489	0.0657833	587	0.07276	457	0.0638238	606	0.0745058	1012	0.0640313	1293	0.0675882	696	0.0699853	590	0.0592256	407	0.0573803	592	0.0620011	1239	0.0708351	2123	0.0777442	1486	0.0652425
rs10811651-2	CDK	GGCAATCTGTACGTTAGGGTTCAGG	206	0.0161195	181	0.0144539	130	0.015671	181	0.0158047	102	0.0137941	116	0.015605	9	0.00111557	13	0.00181556	7	0.000860628	21	0.00132871	46	0.00240453	21	0.00211163	4	0.00040153			5	0.000523658	11	0.000628883	12	0.000439439	14	0.000614667
rs1970112-2	CDK	GGCGGGCCCCTGCAGTCCCAGGTAC	44	0.003443	26	0.00207625	11	0.00132601	10	0.000873186	8	0.00108189	26	0.00349768	1	0.000123952					2	0.000126544			2	0.000201107
rs1970112-1	CDK	GGCGGGCCCCTGTAGTCCCAGGTAC	39	0.00305175	32	0.00255538	11	0.00132601	20	0.00174637	14	0.00189331	13	0.00174884													1	0.000100382
rs35158895-2	CDK	GGGAACCAGATCCTTTTATGGGTCT	511	0.0399857	463	0.0369732	294	0.0354406	419	0.0365865	264	0.0357025	291	0.0391471	261	0.0323515	230	0.0321214	266	0.0327038	479	0.0303073	638	0.0333498	291	0.0292611	372	0.0373423	214	0.0301705	308	0.0322573	522	0.0298434	852	0.0312002	737	0.0323578
rs35158895-1	CDK	GGGAACCAGATCCTTTTTTATGGGT	547	0.0428027	481	0.0384106	348	0.0419501	398	0.0347528	248	0.0335387	256	0.0344387	318	0.0394168	229	0.0319817	282	0.034671	285	0.0180325	379	0.0198112	143	0.0143792	366	0.03674	220	0.0310164	270	0.0282775	224	0.0128063	445	0.0162959	478	0.0209865
rs7030641-1	CDK	GGTCCTAATCTGCAAAACGGAAATT	499	0.0390467	542	0.0432817	314	0.0378515	422	0.0368484	227	0.0306987	243	0.0326899	636	0.0788337	656	0.0916158	655	0.0805301	510	0.0322687	386	0.0201772	186	0.018703	988	0.0991779	871	0.122797	1011	0.105884	198	0.0113199	607	0.0222283	866	0.0380215
rs7030641-2	CDK	GGTCCTAATCTGTAAAACGGAAATT	564	0.0441329	562	0.0448789	392	0.0472541	443	0.0386821	309	0.0417882	263	0.0353804	762	0.0944516	749	0.104604	840	0.103275	669	0.042329	492	0.025718	229	0.0230268	1337	0.134211	1090	0.153672	1292	0.135313	286	0.016351	757	0.0277213	1054	0.0462756
rs10757272-1	CDK	GGTCGTAAGAAGCGAATGTTGCAAT	178	0.0139285	150	0.0119783	84	0.0101259	98	0.00855722	55	0.00743802	66	0.00887872	15	0.00185928	7	0.000977607	6	0.000737681	2	0.000126544	4	0.00020909			2	0.000200765	2	0.000281967	1	0.000104732	3	0.000171514	5	0.0001831	5	0.000219524
rs10757272-2	CDK	GGTCGTAAGAAGTGAATGTTGCAAT	209	0.0163542	178	0.0142143	89	0.0107286	105	0.00916845	82	0.0110894	59	0.00793704	22	0.00272695	17	0.00237419	22	0.00270483	19	0.00120217	4	0.00020909	3	0.000301661	8	0.00080306	5	0.000704917	6	0.000628389	3	0.000171514	12	0.000439439	9	0.000395143
rs7853090-2	CDK	GGTCTTGAACTCCCGACCTCGTGAT	146	0.0114245	129	0.0103014	93	0.0112108	117	0.0102163	66	0.00892563	80	0.0107621	3	0.000371857	4	0.000558633	3	0.00036884	3	0.000189816	1	5.22724e-05	3	0.000301661	1	0.000100382			1	0.000104732	1	5.71712e-05	1	3.66199e-05	5	0.000219524
rs7853090-1	CDK	GGTCTTGAACTCTCGACCTCGTGAT	218	0.0170585	188	0.0150129	125	0.0150683	177	0.0154554	119	0.0160932	88	0.0118383	9	0.00111557	1	0.000139658	4	0.000491787	4	0.000253088	9	0.000470452	5	0.000502768	1	0.000100382	2	0.000281967	2	0.000209463	1	5.71712e-05	9	0.00032958	7	0.000307333
rs2151280-2	CDK	GTAGCTTGTTTCACTTTTGAGGGCC	645	0.0504712	597	0.0476738	377	0.0454459	562	0.049073	324	0.0438167	353	0.0474877	353	0.0437552	299	0.0417578	355	0.0436461	345	0.0218289	355	0.0185567	157	0.0157869	323	0.0324235	210	0.0296065	333	0.0348756	183	0.0104623	379	0.013879	412	0.0180888
rs2151280-1	CDK	GTAGCTTGTTTCGCTTTTGAGGGCC	137	0.0107202	143	0.0114194	87	0.0104875	89	0.00777135	62	0.00838468	58	0.00780252	14	0.00173533	10	0.00139658	22	0.00270483	28	0.00177162	26	0.00135908	8	0.000804429	10	0.00100382	3	0.00042295	13	0.00136151	11	0.000628883	23	0.000842259	15	0.000658572
rs10757278-1	CDK	GTCATTCCGGTAAGCAGCGATGCAG	262	0.0205015	224	0.0178877	142	0.0171176	166	0.0144949	120	0.0162284	126	0.0169503	6	0.000743714	2	0.000279316	8	0.000983574	4	0.000253088	21	0.00109772	6	0.000603322	1	0.000100382	2	0.000281967	2	0.000209463	2	0.000114342	7	0.00025634	5	0.000219524
rs10757278-2	CDK	GTCATTCCGGTAGGCAGCGATGCAG	207	0.0161977	190	0.0151726	120	0.0144656	193	0.0168525	127	0.0171751	104	0.0139907	6	0.000743714	2	0.000279316	5	0.000614734	6	0.000379632	12	0.000627269	2	0.000201107	2	0.000200765	1	0.000140983			1	5.71712e-05	9	0.00032958	4	0.000175619
rs7866783-1	CDK	GTGAGACACCACACCCGGCGGATAG	288	0.022536	312	0.024915	221	0.0266407	286	0.0249731	196	0.0265064	209	0.028116	21	0.002603	12	0.0016759	16	0.00196715	34	0.00215125	62	0.00324089	27	0.00271495	5	0.000501912	2	0.000281967			7	0.000400198	18	0.000659159	6	0.000263429
rs7866783-2	CDK	GTGAGACACCACGCCCGGCGGATAG	257	0.0201102	298	0.023797	203	0.0244709	286	0.0249731	173	0.023396	212	0.0285195	12	0.00148743	9	0.00125692	10	0.00122947	28	0.00177162	68	0.00355452	26	0.00261439	3	0.000301147	1	0.000140983	4	0.000418926	14	0.000800397	19	0.000695779	10	0.000439048
rs78545330-2	CDK	GTGCCAGAGGATACGGGACTAGGCC	196	0.015337	179	0.0142942	104	0.0125368	125	0.0109148	109	0.0147408	114	0.015336	10	0.00123952	5	0.000698291	9	0.00110652	21	0.00132871	56	0.00292726	25	0.00251384	2	0.000200765			3	0.000314195	25	0.00142928	29	0.00106198	9	0.000395143
rs78545330-1	CDK	GTGCCAGAGGATTCGGGACTAGGCC	40	0.00313	38	0.00303451	24	0.00289311	37	0.00323079	32	0.00432758	22	0.00295957	1	0.000123952	1	0.000139658			2	0.000126544	2	0.000104545	1	0.000100554							2	0.000114342
rs10757273-2	CDK	GTGTGCATGTGTATTTATAGCAGCA	329	0.0257442	249	0.019884	177	0.0213367	169	0.0147568	168	0.0227198	188	0.0252909	127	0.0157419	70	0.00977607	101	0.0124176	148	0.00936426	241	0.0125977	99	0.00995481	95	0.00953633	49	0.00690819	74	0.00775014	169	0.00966193	330	0.0120846	217	0.00952733
rs10757273-1	CDK	GTGTGCATGTGTCTTTATAGCAGCA	373	0.0291872	370	0.0295466	222	0.0267613	287	0.0250604	209	0.0282645	197	0.0265016	113	0.0140066	98	0.0136865	116	0.0142618	248	0.0156915	354	0.0185044	151	0.0151836	117	0.0117447	75	0.0105738	112	0.0117299	267	0.0152647	497	0.0182001	370	0.0162448
rs10811656-1	CDK	GTGTGGTCATTCCGGTAAGCAGCGA	364	0.028483	342	0.0273106	247	0.0297749	313	0.0273307	197	0.0266416	225	0.0302684	29	0.00359462	12	0.0016759	16	0.00196715	20	0.00126544	30	0.00156817	17	0.00170941	16	0.00160612	5	0.000704917	4	0.000418926	3	0.000171514	11	0.000402819	15	0.000658572
rs10811656-2	CDK	GTGTGGTCATTCTGGTAAGCAGCGA	347	0.0271527	319	0.0254739	215	0.0259174	253	0.0220916	169	0.022855	187	0.0251564	38	0.00471019	23	0.00321214	29	0.00356546	28	0.00177162	35	0.00182953	14	0.00140775	13	0.00130497	14	0.00197377	11	0.00115205	17	0.00097191	11	0.000402819	20	0.000878095
rs581876-1	CDK	GTTAGATTTTCTCGTTGAATTGAAC	593	0.0464022	570	0.0455177	392	0.0472541	505	0.0440959	324	0.0438167	318	0.0427793	206	0.0255342	164	0.0229039	199	0.0244664	321	0.0203103	374	0.0195499	191	0.0192057	111	0.0111425	101	0.0142393	115	0.0120441	119	0.00680337	229	0.00838597	190	0.00834191
rs581876-2	CDK	GTTAGATTTTCTTGTTGAATTGAAC	455	0.0356037	402	0.032102	294	0.0354406	395	0.0344908	267	0.0361082	265	0.0356494	153	0.0189647	102	0.0142451	133	0.0163519	221	0.0139831	268	0.014009	142	0.0142786	81	0.00813098	56	0.00789507	56	0.00586497	57	0.00325876	149	0.00545637	127	0.00557591
rs141014318-1	CDK	GTTAGGGTGTCAATTTTAGATCTTT	932	0.0729289	843	0.0673183	551	0.066421	770	0.0672353	447	0.0604508	487	0.0655142	879	0.108954	675	0.0942693	771	0.094792	1221	0.0772552	1371	0.0716655	655	0.0658626	1086	0.109015	705	0.0993933	932	0.0976098	1062	0.0607158	1739	0.0636821	1722	0.075604
rs141014318-2	CDK	GTTAGGGTGTCAGTTTTAGATCTTT	662	0.0518014	564	0.0450386	442	0.0532815	521	0.045493	390	0.0527423	336	0.0452008	523	0.064827	394	0.0550253	487	0.0598751	834	0.0527689	1025	0.0535792	493	0.0495729	581	0.0583222	371	0.0523049	550	0.0576024	737	0.0421352	1257	0.0460313	1134	0.049788
rs10738610-1	CDK	GTTCCAGGGGACAGAAATAGGACAA	336	0.026292	356	0.0284286	232	0.0279667	288	0.0251477	168	0.0227198	195	0.0262326	204	0.0252863	159	0.0222056	232	0.0285237	431	0.0272702	540	0.0282271	254	0.0255406	147	0.0147562	93	0.0131115	173	0.0181186	327	0.018695	517	0.0189325	412	0.0180888
rs10738610-2	CDK	GTTCCAGGGGACCGAAATAGGACAA	100	0.00782499	121	0.00966253	70	0.00843824	93	0.00812063	59	0.00797897	62	0.00834062	5	0.000619761			1	0.000122947			3	0.000156817	2	0.000201107							1	5.71712e-05	4	0.00014648	1	4.39048e-05
rs597816-2	CDK	GTTTGTTGAAGACCAGATAGTTGGA	504	0.0394379	612	0.0488716	347	0.0418296	483	0.0421749	305	0.0412472	312	0.0419722	338	0.0418959	288	0.0402216	337	0.0414331	683	0.0432148	868	0.0453725	424	0.0426347	422	0.0423614	313	0.0441278	392	0.0410548	1044	0.0596867	1658	0.0607159	1148	0.0504027
rs597816-1	CDK	GTTTGTTGAAGATCAGATAGTTGGA	1044	0.0816929	983	0.0784981	725	0.087396	969	0.0846117	621	0.083982	690	0.092823	810	0.100401	723	0.100973	801	0.0984804	1383	0.0875052	1852	0.0968085	970	0.097537	1161	0.116544	804	0.113351	1161	0.121593	2534	0.144872	3596	0.131685	2982	0.130924
rs1360589-1	CDK	GTTTTGAATTTGCTTAGATTTAGTA	829	0.0648692	824	0.065801	577	0.0695552	860	0.075094	510	0.0689707	485	0.0652452	909	0.112673	867	0.121084	1037	0.127496	1787	0.113067	1873	0.0979062	935	0.0940177	1248	0.125277	992	0.139856	1372	0.143692	1075	0.061459	1967	0.0720314	2180	0.0957124
rs1360589-2	CDK	GTTTTGAATTTGTTTAGATTTAGTA	720	0.0563399	671	0.0535831	437	0.0526787	664	0.0579795	425	0.0574756	378	0.0508509	748	0.0927163	691	0.0965038	785	0.0965132	1342	0.0849111	1295	0.0676928	688	0.0691809	825	0.0828155	664	0.093613	898	0.0940489	703	0.0401913	1247	0.0456651	1461	0.0641449
rs10738606-1	CDK	TAAATGTCATGCAGTGACTTCTAAA	752	0.0588439	748	0.059732	472	0.0568978	733	0.0640045	452	0.061127	419	0.0563664	611	0.0757349	557	0.0777896	664	0.0816367	1321	0.0835824	1520	0.0794541	747	0.0751136	640	0.0642448	502	0.0707737	615	0.0644099	778	0.0444792	1503	0.0550398	1234	0.0541785
rs10738606-2	CDK	TAAATGTCATGCTGTGACTTCTAAA	647	0.0506277	657	0.0524651	478	0.0576211	607	0.0530024	420	0.0567994	437	0.0587879	611	0.0757349	603	0.0842139	605	0.0743828	1288	0.0814944	1414	0.0739132	764	0.076823	699	0.0701673	525	0.0740163	638	0.0668187	819	0.0468232	1440	0.0527327	1322	0.0580421
rs1556515-1	CDK	TAAGACACAATTCTTTGATAGGTTA	976	0.0763719	1031	0.0823311	683	0.0823331	961	0.0839131	635	0.0858753	591	0.0795049	1614	0.200059	1432	0.199991	1690	0.20778	3012	0.190575	3272	0.171035	1792	0.180192	2981	0.29924	2313	0.326095	2897	0.303407	4550	0.260129	7276	0.266447	7033	0.308782
rs1556515-2	CDK	TAAGACACAATTTTTTGATAGGTTA	980	0.0766849	866	0.069155	602	0.0725689	800	0.0698548	538	0.0727574	562	0.0756037	1289	0.159775	1135	0.158512	1310	0.16106	1989	0.125848	1967	0.10282	1050	0.105581	2053	0.206085	1580	0.222754	1887	0.197628	2089	0.119431	3683	0.134871	3946	0.173248
rs7028570-2	CDK	TACAACAAATGAATGAAATTTGTAA	597	0.0467152	546	0.0436012	380	0.0458076	447	0.0390314	283	0.038272	303	0.0407614	155	0.0192126	118	0.0164797	122	0.0149995	229	0.0144893	245	0.0128067	117	0.0117648	111	0.0111425	76	0.0107147	67	0.00701701	104	0.0059458	183	0.00670145	171	0.00750772
rs7028570-1	CDK	TACAACAAATGAGTGAAATTTGTAA	548	0.0428809	535	0.0427228	353	0.0425528	458	0.0399919	285	0.0385425	273	0.0367256	160	0.0198324	147	0.0205298	140	0.0172126	211	0.0133504	260	0.0135908	123	0.0123681	126	0.0126482	74	0.0104328	82	0.00858799	105	0.00600297	195	0.00714089	214	0.00939562
rs1537376-2	CDK	TACTCCCCATGACATGTATATCTGT	384	0.030048	360	0.028748	221	0.0266407	284	0.0247985	216	0.0292111	214	0.0287886	171	0.0211958	129	0.0180159	174	0.0213927	274	0.0173365	399	0.0208567	197	0.0198091	158	0.0158604	91	0.0128295	135	0.0141388	265	0.0151504	499	0.0182734	392	0.0172107
rs1537376-1	CDK	TACTCCCCATGATATGTATATCTGT	574	0.0449154	531	0.0424033	310	0.0373693	393	0.0343162	282	0.0381368	244	0.0328244	246	0.0304923	214	0.0298868	230	0.0282778	357	0.0225881	499	0.0260839	234	0.0235296	225	0.0225861	139	0.0195967	174	0.0182233	297	0.0169798	554	0.0202875	441	0.019362
rs10965248-2	CDK	TAGAGATGGGGTCTCACCATGTTGG	599	0.0468717	550	0.0439206	371	0.0447227	472	0.0412144	346	0.0467919	351	0.0472187	237	0.0293767	190	0.0265351	250	0.0307367	453	0.0286622	648	0.0338725	288	0.0289595	234	0.0234895	145	0.0204426	208	0.0217842	481	0.0274993	746	0.0273185	569	0.0249818
rs10965248-1	CDK	TAGAGATGGGGTTTCACCATGTTGG	570	0.0446024	499	0.039848	350	0.0421912	497	0.0433973	343	0.0463862	324	0.0435865	220	0.0272695	170	0.0237419	207	0.02545	344	0.0217656	450	0.0235226	232	0.0233284	209	0.0209799	113	0.0159311	191	0.0200037	265	0.0151504	460	0.0168452	406	0.0178253
rs1333045-2	CDK	TAGTACACTGTGCCTGGCATCTAGT	451	0.0352907	474	0.0378516	316	0.0380926	503	0.0439212	270	0.0365139	240	0.0322863	343	0.0425156	338	0.0472045	392	0.0481951	820	0.0518831	990	0.0517497	501	0.0503774	420	0.0421606	269	0.0379246	381	0.0399027	707	0.04042	1109	0.0406115	901	0.0395582
rs1333045-1	CDK	TAGTACACTGTGTCTGGCATCTAGT	449	0.0351342	408	0.0325811	291	0.035079	485	0.0423495	269	0.0363787	276	0.0371292	407	0.0504486	369	0.0515339	399	0.0490558	854	0.0540343	1087	0.0568201	529	0.0531929	446	0.0447706	338	0.0476524	475	0.0497475	800	0.0457369	1328	0.0486313	1060	0.0465391
rs1412834-2	CDK	TAGTTAGGATAGCTTGAAATAGATA	504	0.0394379	502	0.0400875	328	0.0395392	408	0.035626	281	0.0380015	257	0.0345732	505	0.0625959	448	0.0625669	507	0.062334	1016	0.0642844	1203	0.0628837	580	0.0583211	791	0.0794025	499	0.0703508	694	0.0726837	1931	0.110398	2745	0.100522	2334	0.102474
rs1412834-1	CDK	TAGTTAGGATAGTTTGAAATAGATA	695	0.0543837	678	0.0541421	415	0.0500267	582	0.0508194	385	0.0520661	391	0.0525997	816	0.101145	776	0.108375	895	0.110037	1792	0.113383	2137	0.111706	995	0.100051	1384	0.138929	1049	0.147892	1444	0.151232	3322	0.189923	4981	0.182404	4720	0.207231
rs7857345-2	CDK	TAGTTGTGTTTTCTATTACAAGTAC	176	0.013772	149	0.0118985	110	0.0132601	169	0.0147568	99	0.0133884	117	0.0157396	43	0.00532995	24	0.0033518	29	0.00356546	77	0.00487195	74	0.00386816	37	0.00372048	20	0.00200765	14	0.00197377	15	0.00157097	18	0.00102908	27	0.000988739	25	0.00109762
rs7857345-1	CDK	TAGTTGTGTTTTTTATTACAAGTAC	208	0.016276	194	0.015492	116	0.0139834	160	0.013971	107	0.0144703	120	0.0161431	48	0.00594971	24	0.0033518	26	0.00319662	58	0.00366978	66	0.00344998	25	0.00251384	16	0.00160612	17	0.00239672	20	0.00209463	8	0.000457369	18	0.000659159	18	0.000790286
rs2811713-2	CDK	TATAGTTCATATATATGTTATATGT	471	0.0368557	385	0.0307444	275	0.0331502	388	0.0338796	237	0.0320511	253	0.0340351	102	0.0126431	88	0.0122899	93	0.0114341	200	0.0126544	218	0.0113954	105	0.0105581	40	0.0040153	33	0.00465245	44	0.00460819	43	0.00245836	76	0.00278312	68	0.00298552
rs2811713-1	CDK	TATAGTTCATATGTATGTTATATGT	659	0.0515667	723	0.0577356	438	0.0527993	573	0.0500335	336	0.0454395	359	0.0482949	213	0.0264018	184	0.0256971	233	0.0286466	385	0.0243597	486	0.0254044	237	0.0238312	131	0.0131501	106	0.0149442	108	0.011311	108	0.00617449	240	0.00878879	210	0.00922
rs148322588-2	CDK	TATCCATATATAATTTGTGTGACAT	307	0.0240227	254	0.0202833	232	0.0279667	220	0.0192101	176	0.0238017	173	0.023273	130	0.0161138	86	0.0120106	119	0.0146307	68	0.0043025	43	0.00224771	18	0.00180997	99	0.00993786	67	0.00944589	99	0.0103684	22	0.00125777	43	0.00157466	80	0.00351238
rs148322588-1	CDK	TATCCATATATATGTGACATTTTTC	767	0.0600177	854	0.0681967	468	0.0564157	767	0.0669733	423	0.0572051	390	0.0524652	510	0.0632157	473	0.0660583	617	0.0758582	760	0.0480867	770	0.0402498	362	0.0364004	595	0.0597276	460	0.0648524	612	0.0640957	448	0.0256127	862	0.0315664	927	0.0406997
rs148322588-3	CDK	TATCCATATATATTTGCTGTGACAT	387	0.0302827	337	0.0269113	334	0.0402625	329	0.0287278	197	0.0266416	196	0.0263671	226	0.0280132	181	0.0252781	182	0.0223763	165	0.0104399	118	0.00616814	49	0.00492713	231	0.0231883	130	0.0183279	177	0.0185375	40	0.00228685	124	0.00454087	173	0.00759552
rs4977757-1	CDK	TATCTTTGTGGCATTCTCTGTATTT	652	0.0510189	664	0.0530241	430	0.0518349	590	0.0515179	349	0.0471976	296	0.0398197	524	0.064951	472	0.0659187	569	0.0699567	640	0.0404941	732	0.0382634	321	0.0322777	736	0.0738815	536	0.0755671	727	0.0761398	448	0.0256127	953	0.0348988	950	0.0417095
rs4977757-2	CDK	TATCTTTGTGGCGTTCTCTGTATTT	886	0.0693294	906	0.0723492	625	0.0753414	830	0.0724744	519	0.0701879	502	0.0675321	673	0.0834199	655	0.0914761	756	0.0929478	841	0.0532118	905	0.0473065	421	0.0423331	819	0.0822132	627	0.0883966	846	0.0886029	627	0.0358463	1250	0.0457749	1173	0.0515003
rs10811662-2	CDK	TATGATCCCAGCACTTTGGGAAACC	461	0.0360732	448	0.0357753	250	0.0301366	348	0.0303869	294	0.0397596	271	0.0364566	201	0.0249144	176	0.0245798	177	0.0217616	418	0.0264477	658	0.0343952	314	0.0315738	212	0.0212811	129	0.0181869	167	0.0174902	505	0.0288714	876	0.0320791	523	0.0229622
rs10811662-1	CDK	TATGATCCCAGCGCTTTGGGAAACC	423	0.0330997	405	0.0323415	250	0.0301366	354	0.0309108	264	0.0357025	248	0.0333625	111	0.0137587	122	0.0170383	106	0.0130324	264	0.0167038	389	0.020334	216	0.0217196	78	0.00782983	49	0.00690819	92	0.0096353	250	0.0142928	385	0.0140987	248	0.0108884
rs201430041-1	CDK	TATTTTTCCTTAAATATATTTTTTT	138	0.0107985	124	0.0099021	69	0.00831769	112	0.00977968	67	0.00906086	65	0.0087442	10	0.00123952	6	0.000837949	8	0.000983574	14	0.000885809	14	0.000731814	3	0.000301661	2	0.000200765	3	0.00042295	1	0.000104732	2	0.000114342	3	0.00010986	4	0.000175619
rs201430041-2	CDK	TATTTTTCCTTAAATATTTTTTTTC	177	0.0138502	212	0.0169294	123	0.0148272	212	0.0185115	102	0.0137941	116	0.015605	28	0.00347066	19	0.00265351	19	0.00233599	29	0.00183489	40	0.0020909	14	0.00140775	13	0.00130497	3	0.00042295	2	0.000209463	3	0.000171514	5	0.0001831	7	0.000307333
rs1333047-1	CDK	TCAAGACAGAGTAGTTTCTCCTTCT	893	0.0698772	841	0.0671586	565	0.0681086	760	0.0663621	494	0.066807	511	0.0687429	650	0.080569	526	0.0734602	613	0.0753664	1270	0.0803555	1519	0.0794018	787	0.0791357	822	0.0825144	518	0.0730294	732	0.0766635	1318	0.0753516	2160	0.0790991	1801	0.0790725
rs1333047-2	CDK	TCAAGACAGAGTTGTTTCTCCTTCT	519	0.0406117	490	0.0391293	311	0.0374899	440	0.0384202	289	0.0390834	320	0.0430484	412	0.0510683	315	0.0439923	424	0.0521294	745	0.0471377	916	0.0478815	461	0.0463552	496	0.0497897	311	0.0438459	452	0.0473387	817	0.0467089	1323	0.0484482	1139	0.0500075
rs10965223-2	CDK	TCATAGGTGGGAATTGAACAATGAG	402	0.0314565	366	0.0292272	253	0.0304982	284	0.0247985	200	0.0270473	194	0.0260981	254	0.0314839	227	0.0317024	237	0.0291384	597	0.0377734	775	0.0405111	383	0.038512	313	0.0314197	251	0.0353869	310	0.0324668	1105	0.0631742	1658	0.0607159	1354	0.0594471
rs10965223-1	CDK	TCATAGGTGGGAGTTGAACAATGAG	335	0.0262137	331	0.0264322	222	0.0267613	294	0.0256717	188	0.0254245	203	0.0273088	177	0.0219396	147	0.0205298	181	0.0222534	455	0.0287888	662	0.0346043	345	0.034691	204	0.020478	135	0.0190328	176	0.0184328	823	0.0470519	1342	0.049144	905	0.0397338
rs1412829-1	CDK	TCATATTCAAGCATGAGGAATGGCA	843	0.0659647	1029	0.0821714	649	0.0782345	1063	0.0928196	571	0.0772202	610	0.0820609	862	0.106847	817	0.114101	965	0.118644	2091	0.132302	2421	0.126552	1116	0.112218	937	0.0940584	670	0.0944589	819	0.0857751	1009	0.0576857	1485	0.0543806	1651	0.0724868
rs1412829-2	CDK	TCATATTCAAGCGTGAGGAATGGCA	639	0.0500017	703	0.0561385	468	0.0564157	664	0.0579795	399	0.0539595	419	0.0563664	500	0.0619761	517	0.0722033	522	0.0641782	1221	0.0772552	1469	0.0767882	691	0.0694826	394	0.0395507	314	0.0442688	390	0.0408453	719	0.0411061	1121	0.041051	923	0.0405241
rs2106119-1	CDK	TCATTGAAACTCATTCTTGAATAAA	728	0.0569659	767	0.0612493	508	0.0612375	790	0.0689817	476	0.0643727	489	0.0657833	671	0.083172	605	0.0844932	661	0.0812678	1570	0.0993371	1714	0.0895949	860	0.0864761	782	0.0784991	542	0.076413	700	0.0733121	1313	0.0750658	2170	0.0794653	2045	0.0897852
rs2106119-2	CDK	TCATTGAAACTCGTTCTTGAATAAA	444	0.034743	425	0.0339386	268	0.0323064	371	0.0323952	258	0.0348911	258	0.0347077	363	0.0449947	357	0.049858	365	0.0448756	785	0.0496685	885	0.0462611	442	0.0444447	445	0.0446702	360	0.0507541	453	0.0474434	691	0.0395053	1222	0.0447496	1027	0.0450902
rs2383207-1	CDK	TCGGATCCCTTCAGCTAAGCATGAT	18	0.0014085	5	0.000399278	9	0.00108492	9	0.000785867	6	0.00081142	10	0.00134526															1	0.000140983					1	3.66199e-05	1	4.39048e-05
rs2383207-2	CDK	TCGGATCCCTTCGGCTAAGCATGAT			6	0.000479134	1	0.000120546	4	0.000349274	2	0.000270473
rs2811712-2	CDK	TCTGAATAAAAGAATAATTATATAG	345	0.0269962	367	0.029307	228	0.0274845	324	0.0282912	213	0.0288054	173	0.023273	115	0.0142545	121	0.0168986	137	0.0168437	314	0.0198674	387	0.0202294	157	0.0157869	75	0.00752868	61	0.00859999	71	0.00743594	170	0.0097191	269	0.00985077	253	0.0111079
rs2811712-1	CDK	TCTGAATAAAAGGATAATTATATAG	434	0.0339605	397	0.0317027	264	0.0318242	354	0.0309108	237	0.0320511	224	0.0301339	217	0.0268976	184	0.0256971	228	0.0280319	500	0.031636	574	0.0300044	235	0.0236301	146	0.0146558	129	0.0181869	148	0.0155003	402	0.0229828	618	0.0226311	594	0.0260794
rs200059580-2	CDK	TCTGCTTTTAGGACTCTCTCTGCAC	536	0.0419419	468	0.0373724	351	0.0423117	418	0.0364992	344	0.0465214	271	0.0364566	161	0.0199563	126	0.0175969	143	0.0175814	219	0.0138566	275	0.0143749	124	0.0124687	101	0.0101386	70	0.00986884	81	0.00848326	108	0.00617449	232	0.00849583	198	0.00869314
rs200059580-1	CDK	TCTGCTTTTAGGACTCTCTGCACAC	458	0.0358385	412	0.0329005	286	0.0344762	346	0.0302122	262	0.035432	267	0.0359185	132	0.0163617	86	0.0120106	117	0.0143848	250	0.015818	323	0.016884	159	0.015988	96	0.00963672	55	0.00775409	90	0.00942584	132	0.0075466	297	0.0108761	196	0.00860533
rs662463-1	CDK	TCTGGGTATTTGACAATAAATGACT	672	0.0525839	658	0.052545	413	0.0497856	614	0.0536136	355	0.048009	344	0.046277	1192	0.147751	994	0.13882	1079	0.13266	1968	0.124519	1863	0.0973835	1018	0.102364	2050	0.205784	1502	0.211757	1813	0.189878	2208	0.126234	3660	0.134029	3976	0.174565
rs662463-2	CDK	TCTGGGTATTTGGCAATAAATGACT	561	0.0438982	546	0.0436012	368	0.044361	428	0.0373723	282	0.0381368	258	0.0347077	871	0.107962	731	0.10209	842	0.103521	767	0.0485297	612	0.0319907	295	0.0296633	1568	0.1574	1098	0.1548	1346	0.140969	344	0.0196669	820	0.0300284	1243	0.0545736
rs1537375-2	CDK	TCTTAGCTTCTTCATCTCTTTCCAA	727	0.0568877	748	0.059732	462	0.0556924	753	0.0657509	440	0.0595042	444	0.0597296	606	0.0751151	617	0.0861691	713	0.0876611	1560	0.0987044	1649	0.0861972	945	0.0950232	531	0.0533031	438	0.0617508	621	0.0650383	485	0.027728	887	0.0324819	866	0.0380215
rs1537375-1	CDK	TCTTAGCTTCTTTATCTCTTTCCAA	580	0.0453849	576	0.0459968	443	0.053402	633	0.0552726	353	0.0477386	410	0.0551557	442	0.0547869	407	0.0568409	506	0.0622111	1192	0.0754203	1296	0.067745	645	0.0648571	379	0.038045	307	0.0432819	405	0.0424163	379	0.0216679	646	0.0236565	602	0.0264307
rs113646886-2	CDK	TCTTCCTCTGCACATGCCACGCCCC	471	0.0368557	444	0.0354559	279	0.0336324	379	0.0330937	331	0.0447634	293	0.0394162	81	0.0100401	54	0.00754154	77	0.0094669	189	0.0119584	353	0.0184522	158	0.0158875	38	0.00381453	22	0.00310164	33	0.00345614	127	0.00726074	254	0.00930147	157	0.00689305
rs113646886-1	CDK	TCTTCCTCTGCACCTATGCCACGCC	395	0.0309087	372	0.0297063	269	0.0324269	376	0.0328318	215	0.0290759	243	0.0326899	75	0.00929642	49	0.00684325	68	0.00836038	134	0.00847845	181	0.00946131	96	0.00965315	47	0.00471798	30	0.0042295	45	0.00471292	86	0.00491672	151	0.00552961	111	0.00487343
rs7044859-2	CDK	TGAAATCTTGAAAAATTAGCTATCT	580	0.0453849	534	0.0426429	375	0.0452049	446	0.0389441	302	0.0408415	312	0.0419722	240	0.0297486	212	0.0296075	224	0.0275401	370	0.0234107	364	0.0190272	171	0.0171947	279	0.0280067	152	0.0214295	244	0.0255545	241	0.0137783	408	0.0149409	427	0.0187473
rs7044859-1	CDK	TGAAATCTTGAATAATTAGCTATCT	697	0.0545402	638	0.0509479	461	0.0555718	613	0.0535263	338	0.04571	336	0.0452008	383	0.0474737	297	0.0414785	277	0.0340563	368	0.0232841	346	0.0180863	172	0.0172952	412	0.0413576	243	0.034259	362	0.0379128	254	0.0145215	554	0.0202875	557	0.024455
rs4451405-1	CDK	TGAATTATTTTTCGTATTAATGAGT	262	0.0205015	273	0.0218006	194	0.023386	305	0.0266322	164	0.0221788	163	0.0219278	84	0.010412	62	0.00865881	75	0.00922101	100	0.0063272	103	0.00538406	42	0.00422325	33	0.00331262	15	0.00211475	39	0.00408453	16	0.000914739	36	0.00131832	32	0.00140495
rs4451405-2	CDK	TGAATTATTTTTTGTATTAATGAGT	163	0.0127547	136	0.0108604	93	0.0112108	127	0.0110895	71	0.00960181	73	0.00982041	25	0.00309881	29	0.00405009	31	0.00381135	40	0.00253088	28	0.00146363	21	0.00211163	18	0.00180688	13	0.00183279	13	0.00136151	6	0.000343027	10	0.000366199	13	0.000570762
rs615552-2	CDK	TGAGGAACGGGACTGGGGACCTGCT	136	0.010642	124	0.0099021	105	0.0126574	92	0.00803331	74	0.0100075	75	0.0100895	6	0.000743714	7	0.000977607	3	0.00036884	18	0.0011389	46	0.00240453	13	0.0013072	2	0.000200765	2	0.000281967	3	0.000314195	13	0.000743225	19	0.000695779	14	0.000614667
rs615552-1	CDK	TGAGGAACGGGATTGGGGACCTGCT	212	0.016589	181	0.0144539	147	0.0177203	190	0.0165905	123	0.0166341	114	0.015336	18	0.00223114	10	0.00139658	16	0.00196715	45	0.00284724	80	0.00418179	35	0.00351938	3	0.000301147	3	0.00042295	7	0.000733121	34	0.00194382	75	0.0027465	32	0.00140495
rs634537-2	CDK	TGAGGTTTTTTTGGGGGGGAGAATG	483	0.0377947	467	0.0372926	329	0.0396597	395	0.0344908	281	0.0380015	316	0.0425103	181	0.0224354	183	0.0255574	217	0.0266795	356	0.0225248	417	0.0217976	174	0.0174963	128	0.012849	84	0.0118426	142	0.0148719	253	0.0144643	401	0.0146846	319	0.0140056
rs634537-1	CDK	TGAGGTTTTTTTTGGGGGGAGAATG	637	0.0498452	573	0.0457573	389	0.0468925	496	0.04331	357	0.0482795	356	0.0478913	302	0.0374336	247	0.0344956	358	0.044015	499	0.0315727	609	0.0318339	268	0.0269484	247	0.0247945	142	0.0200197	253	0.0264971	298	0.017037	566	0.0207269	468	0.0205474
rs1333049-2	CDK	TGATCAACAGTTCAAAAGCAGCCAC	125	0.00978124	85	0.00678773	52	0.00626841	60	0.00523911	53	0.00716755	57	0.00766799	5	0.000619761	2	0.000279316	1	0.000122947	3	0.000189816	1	5.22724e-05	1	0.000100554	1	0.000100382	1	0.000140983			2	0.000114342	1	3.66199e-05	5	0.000219524
rs1333049-1	CDK	TGATCAACAGTTGAAAAGCAGCCAC	127	0.00993774	115	0.0091834	53	0.00638895	64	0.00558839	43	0.00581518	69	0.0092823	4	0.000495809			3	0.00036884	4	0.000253088	4	0.00020909	2	0.000201107	4	0.00040153					1	5.71712e-05	3	0.00010986	5	0.000219524
rs543830-1	CDK	TGATCTCGCTGGATTCAGCCTCTTT	224	0.017528	181	0.0144539	116	0.0139834	158	0.0137963	116	0.0156875	110	0.0147979	32	0.00396647	17	0.00237419	33	0.00405724	83	0.00525158	136	0.00710905	54	0.0054299	10	0.00100382	14	0.00197377	15	0.00157097	67	0.00383047	101	0.00369861	56	0.00245867
rs543830-2	CDK	TGATCTCGCTGGTTTCAGCCTCTTT	204	0.015963	190	0.0151726	125	0.0150683	154	0.0134471	108	0.0146056	111	0.0149324	31	0.00384252	16	0.00223453	26	0.00319662	50	0.0031636	80	0.00418179	44	0.00442436	8	0.00080306	7	0.000986884	13	0.00136151	38	0.0021725	81	0.00296622	61	0.00267819
rs10120806-2	CDK	TGCACTCCCATGCGCGGCTAATTTT	160	0.01252	135	0.0107805	81	0.00976425	119	0.0103909	61	0.00824944	63	0.00847515	25	0.00309881	25	0.00349145	13	0.00159831	35	0.00221452	53	0.00277044	26	0.00261439	9	0.000903442	9	0.00126885	4	0.000418926	22	0.00125777	36	0.00131832	34	0.00149276
rs10120806-1	CDK	TGCACTCCCATGTGCGGCTAATTTT	202	0.0158065	182	0.0145337	101	0.0121752	161	0.0140583	80	0.0108189	84	0.0113002	41	0.00508204	49	0.00684325	52	0.00639323	80	0.00506176	99	0.00517497	35	0.00351938	36	0.00361377	22	0.00310164	36	0.00377034	63	0.00360178	110	0.00402819	91	0.00399533
rs10965219-1	CDK	TGGAGCAAGAACATTCAAAAATTTT	539	0.0421767	551	0.0440004	367	0.0442405	485	0.0423495	288	0.0389482	319	0.0429138	571	0.0707768	541	0.0755551	606	0.0745058	978	0.0618801	959	0.0501292	498	0.0500757	841	0.0844216	504	0.0710557	671	0.0702749	668	0.0381903	1280	0.0468735	1139	0.0500075
rs10965219-2	CDK	TGGAGCAAGAACGTTCAAAAATTTT	467	0.0365427	424	0.0338588	298	0.0359228	319	0.0278546	221	0.0298873	219	0.0294612	374	0.0463582	299	0.0417578	325	0.0399577	566	0.035812	695	0.0363293	298	0.029965	468	0.046979	298	0.0420131	368	0.0385412	387	0.0221252	704	0.0257804	645	0.0283186
rs1101329-1	CDK	TGGATATTAGCCCTTTGTCAGATGA	543	0.0424897	533	0.042563	352	0.0424323	564	0.0492477	352	0.0476033	378	0.0508509	444	0.0550348	410	0.0572599	453	0.0556949	1002	0.0633986	1215	0.063511	628	0.0631477	437	0.0438671	346	0.0487803	465	0.0487002	650	0.0371613	1084	0.039696	892	0.0391631
rs1101329-2	CDK	TGGATATTAGCCTTTTGTCAGATGA	518	0.0405334	609	0.0486321	332	0.0400214	538	0.0469774	368	0.0497671	377	0.0507164	424	0.0525558	388	0.0541874	478	0.0587686	894	0.0565652	1060	0.0554088	530	0.0532934	424	0.0425622	330	0.0465245	428	0.0448251	518	0.0296147	939	0.0343861	798	0.035036
rs80166549-1	CDK	TGGGATAAAGAGAAAATGTGTTGGA	429	0.0335692	422	0.0336991	258	0.0311009	356	0.0310854	223	0.0301578	248	0.0333625	211	0.0261539	183	0.0255574	195	0.0239746	300	0.0189816	317	0.0165704	185	0.0186024	164	0.0164627	117	0.0164951	159	0.0166523	234	0.0133781	356	0.0130367	345	0.0151471
rs80166549-2	CDK	TGGGATAAAGAGGAAATGTGTTGGA	571	0.0446807	603	0.0481529	384	0.0462898	453	0.0395553	281	0.0380015	308	0.041434	350	0.0433833	294	0.0410595	333	0.0409413	274	0.0173365	254	0.0132772	147	0.0147814	392	0.0393499	254	0.0358098	327	0.0342472	140	0.00800397	284	0.0104001	355	0.0155862
rs10733376-2	CDK	TGGGCAGACTGTCTGGCTACTATGT	388	0.030361	353	0.028189	204	0.0245914	272	0.0237506	198	0.0267769	244	0.0328244	56	0.00694133	38	0.00530701	37	0.00454903	148	0.00936426	309	0.0161522	148	0.0148819	27	0.00271033	13	0.00183279	29	0.00303722	223	0.0127492	294	0.0107663	163	0.00715648
rs10733376-1	CDK	TGGGCAGACTGTGTGGCTACTATGT	275	0.0215187	246	0.0196445	147	0.0177203	190	0.0165905	144	0.0194741	157	0.0211206	31	0.00384252	33	0.00460872	27	0.00331956	84	0.00531485	141	0.00737041	61	0.00613377	12	0.00120459	11	0.00155082	20	0.00209463	83	0.00474521	154	0.00563947	58	0.00254648
rs4977755-2	CDK	TGGTTAGTTTTTAAATTTTTTTTTG	568	0.0444459	568	0.045358	388	0.046772	533	0.0465408	350	0.0473329	282	0.0379364	288	0.0356983	231	0.032261	265	0.0325809	434	0.0274601	452	0.0236271	226	0.0227251	229	0.0229876	142	0.0200197	198	0.0207368	212	0.0121203	371	0.013586	429	0.0188351
rs4977755-1	CDK	TGGTTAGTTTTTTAATTTTTTTTTG	593	0.0464022	614	0.0490314	355	0.0427939	568	0.0495969	345	0.0466567	296	0.0398197	291	0.0360701	230	0.0321214	283	0.0347939	450	0.0284724	470	0.024568	224	0.022524	202	0.0202773	137	0.0193147	183	0.0191659	203	0.0116057	333	0.0121944	358	0.0157179
rs10738607-1	CDK	TGTCATGCAGTGACTTCTAAAATCA	856	0.0669819	841	0.0671586	641	0.0772702	843	0.0736095	531	0.0718107	512	0.0688774	893	0.110689	735	0.102649	908	0.111636	1779	0.112561	1883	0.098429	1015	0.102062	1021	0.10249	690	0.0972786	994	0.104103	1291	0.073808	2193	0.0803075	1844	0.0809604
rs10738607-2	CDK	TGTCATGCAGTGGCTTCTAAAATCA	752	0.0588439	730	0.0582946	549	0.0661799	751	0.0655762	491	0.0664012	435	0.0585189	807	0.10003	726	0.101392	872	0.10721	1657	0.104842	1813	0.0947699	896	0.0900961	998	0.100182	741	0.104469	1030	0.107874	1214	0.0694058	2222	0.0813695	1957	0.0859216
rs12555274-2	CDK	TGTGAATAAATACCATGCTATGTTG	780	0.0610349	755	0.060291	552	0.0665415	806	0.0703788	443	0.0599099	436	0.0586534	809	0.100277	770	0.107537	925	0.113726	986	0.0623862	809	0.0422884	489	0.0491707	1136	0.114034	883	0.124488	1022	0.107036	484	0.0276709	876	0.0320791	1062	0.0466269
rs12555274-1	CDK	TGTGAATAAATAGCATGCTATGTTG	691	0.0540707	651	0.051986	442	0.0532815	730	0.0637425	443	0.0599099	412	0.0554248	693	0.0858989	654	0.0913364	754	0.0927019	825	0.0521994	663	0.0346566	397	0.0399198	829	0.0832171	678	0.0955868	825	0.0864035	353	0.0201814	675	0.0247185	850	0.0373191
rs1591136-2	CDK	TGTGTGTGAAGGCCCTAATGGAGTG	617	0.0482802	539	0.0430422	372	0.0448432	580	0.0506448	365	0.0493614	378	0.0508509	241	0.0298725	216	0.0301662	223	0.0274171	501	0.0316993	726	0.0379498	367	0.0369032	190	0.0190727	105	0.0148033	149	0.015605	511	0.0292145	848	0.0310537	558	0.0244989
rs1591136-1	CDK	TGTGTGTGAAGGGCCTAATGGAGTG	835	0.0653387	726	0.0579752	559	0.0673854	706	0.0616469	473	0.063967	527	0.0708953	272	0.033715	218	0.0304455	245	0.030122	589	0.0372672	932	0.0487179	491	0.0493718	213	0.0213815	122	0.0172	224	0.0234599	648	0.0370469	1133	0.0414904	744	0.0326651
rs2383206-1	CDK	TGTTATTGTAGTATTTGCAAGATGG	386	0.0302045	377	0.0301056	232	0.0279667	326	0.0284658	198	0.0267769	187	0.0251564	76	0.00942037	72	0.0100554	93	0.0114341	151	0.00955408	166	0.00867722	73	0.00734042	59	0.00592256	22	0.00310164	30	0.00314195	44	0.00251553	100	0.00366199	104	0.0045661
rs2383206-2	CDK	TGTTATTGTAGTGTTTGCAAGATGG	473	0.0370122	456	0.0364142	293	0.0353201	398	0.0347528	250	0.0338092	238	0.0320172	108	0.0133868	87	0.0121503	115	0.0141389	173	0.0109461	253	0.0132249	102	0.0102565	90	0.00903442	42	0.00592131	63	0.00659809	69	0.00394481	132	0.00483383	122	0.00535638
rs3218005-2	CDK	TTAAACTTGTTGCCCTCAAATGACT	818	0.0640084	753	0.0601313	578	0.0696757	859	0.0750066	574	0.0776259	514	0.0691464	823	0.102013	787	0.109911	938	0.115324	2117	0.133947	2319	0.12122	1305	0.131223	857	0.0860278	693	0.0977015	855	0.0895455	997	0.0569997	1666	0.0610088	1471	0.0645839
rs3218005-1	CDK	TTAAACTTGTTGTCCTCAAATGACT	739	0.0578267	783	0.062527	526	0.0634073	824	0.0719505	486	0.0657251	462	0.0621511	725	0.0898654	648	0.0904985	824	0.101308	1848	0.116927	1886	0.0985858	954	0.0959282	751	0.0753872	594	0.0837442	682	0.0714269	791	0.0452224	1283	0.0469834	1212	0.0532126
rs10757265-1	CDK	TTAATGGCAAACCTAGTCTTCTAAT	650	0.0508624	685	0.0547011	432	0.052076	641	0.0559712	375	0.0507138	355	0.0477568	332	0.0411522	298	0.0416181	341	0.0419249	658	0.041633	736	0.0384725	362	0.0364004	268	0.0269025	168	0.0236852	243	0.0254498	232	0.0132637	421	0.015417	406	0.0178253
rs10757265-2	CDK	TTAATGGCAAACTTAGTCTTCTAAT	412	0.032239	417	0.0332998	249	0.030016	448	0.0391187	228	0.030834	266	0.035784	224	0.0277653	187	0.0261161	199	0.0244664	379	0.0239801	447	0.0233658	200	0.0201107	133	0.0133509	99	0.0139574	161	0.0168618	139	0.00794679	213	0.00780005	195	0.00856143
rs10811641-1	CDK	TTCATTTACTAGCTGGAATGTCTTT	555	0.0434287	570	0.0455177	382	0.0460487	560	0.0488984	329	0.0444929	327	0.04399	668	0.0828001	666	0.0930123	701	0.0861857	1513	0.0957306	1703	0.0890199	730	0.0734042	904	0.0907457	698	0.0984065	958	0.100333	1224	0.0699775	2165	0.0792822	1913	0.0839898
rs10811641-2	CDK	TTCATTTACTAGGTGGAATGTCTTT	610	0.0477324	551	0.0440004	403	0.0485801	555	0.0484618	351	0.0474681	325	0.043721	729	0.0903612	712	0.0994366	822	0.101062	1464	0.0926303	1521	0.0795063	756	0.0760186	1033	0.103695	769	0.108416	990	0.103684	1015	0.0580287	1892	0.0692849	1787	0.0784578
rs76213463-2	CDK	TTCTGTCAGTCAATGTTAGCATCTT	736	0.0575919	762	0.06085	510	0.0614786	716	0.0625201	481	0.0650489	457	0.0614784	1270	0.157419	1225	0.171081	1411	0.173478	2964	0.187538	3063	0.16011	1698	0.17074	2398	0.240717	1838	0.259128	2300	0.240883	3427	0.195926	5595	0.204889	5403	0.237217
rs76213463-1	CDK	TTCTGTCAGTCAGTGTTAGCATCTT	847	0.0662777	885	0.0706722	535	0.0644923	766	0.066886	501	0.0677536	485	0.0652452	1202	0.148991	1170	0.1634	1288	0.158355	2950	0.186653	3259	0.170356	1651	0.166014	1999	0.200665	1475	0.207951	1992	0.208625	3348	0.191409	5553	0.203351	5041	0.221324
rs116729641-2	CDK	TTTCAGTTGTCCATGGCGGCTCTGT	541	0.0423332	471	0.037612	277	0.0333913	392	0.0342289	284	0.0384072	343	0.0461425	98	0.0121473	56	0.00782086	73	0.00897512	162	0.0102501	254	0.0132772	117	0.0117648	46	0.00461759	24	0.0033836	42	0.00439873	113	0.00646034	178	0.00651835	123	0.00540029
rs116729641-1	CDK	TTTCAGTTGTCCGTGGCGGCTCTGT	281	0.0219882	268	0.0214013	180	0.0216983	286	0.0249731	176	0.0238017	184	0.0247528	10	0.00123952	3	0.000418975	7	0.000860628	14	0.000885809	17	0.000888631	5	0.000502768	3	0.000301147	4	0.000563934	4	0.000418926	8	0.000457369	2	7.32399e-05	5	0.000219524
rs1333051-1	CDK	TTTCTCTGCCAGATAGGACAAAAAC	328	0.025666	390	0.0311437	235	0.0283284	366	0.0319586	227	0.0306987	217	0.0291922	413	0.0511923	376	0.0525115	470	0.057785	1366	0.0864296	1527	0.07982	793	0.079739	377	0.0378442	340	0.0479344	422	0.0441967	834	0.0476808	1520	0.0556623	1218	0.053476
rs1333051-2	CDK	TTTCTCTGCCAGTTAGGACAAAAAC	472	0.036934	489	0.0390494	340	0.0409857	467	0.0407778	291	0.0393539	276	0.0371292	617	0.0764786	537	0.0749964	624	0.0767188	1819	0.115092	2080	0.108727	1146	0.115234	636	0.0638432	496	0.0699278	630	0.0659809	1193	0.0682052	2022	0.0740455	1650	0.0724429
rs7027048-1	CDK	TTTCTTATTAACATAACTTCTAATG	335	0.0262137	321	0.0256337	206	0.0248325	317	0.02768	192	0.0259655	184	0.0247528	81	0.0100401	72	0.0100554	52	0.00639323	175	0.0110726	155	0.00810222	74	0.00744097	34	0.003413	21	0.00296065	26	0.00272302	19	0.00108625	26	0.000952119	30	0.00131714
rs7027048-2	CDK	TTTCTTATTAACGTAACTTCTAATG	426	0.0333345	432	0.0344976	334	0.0402625	454	0.0396426	271	0.0366492	232	0.0312101	170	0.0210719	132	0.0184349	118	0.0145077	268	0.0169569	296	0.0154726	133	0.0133736	65	0.00652486	50	0.00704917	62	0.00649336	42	0.00240119	63	0.00230706	65	0.00285381
rs4977756-1	CDK	TTTGCAATGATAATAAGATCAGCAT	607	0.0474977	583	0.0465558	389	0.0468925	644	0.0562331	408	0.0551766	385	0.0517926	368	0.0456144	305	0.0425957	400	0.0491787	906	0.0573245	1082	0.0565588	604	0.0607344	433	0.0434656	268	0.0377836	345	0.0361324	873	0.0499104	1461	0.0535017	1088	0.0477684
rs4977756-2	CDK	TTTGCAATGATAGTAAGATCAGCAT	505	0.0395162	502	0.0400875	332	0.0400214	457	0.0399046	316	0.0427348	304	0.0408959	352	0.0436312	314	0.0438527	340	0.0418019	914	0.0578306	1175	0.0614201	620	0.0623433	381	0.0382457	285	0.0401803	385	0.0403217	946	0.0540839	1554	0.0569074	1167	0.0512369
rs1360590-2	CDK	TTTGCCCCACAGCACCCAGAAAGTT	570	0.0446024	515	0.0411256	376	0.0453254	478	0.0417383	336	0.0454395	343	0.0461425	295	0.0365659	259	0.0361715	256	0.0314744	712	0.0450497	887	0.0463656	470	0.0472602	277	0.0278059	173	0.0243901	231	0.024193	613	0.0350459	942	0.034496	711	0.0312163
rs1360590-1	CDK	TTTGCCCCACAGTACCCAGAAAGTT	680	0.0532099	669	0.0534234	443	0.053402	658	0.0574556	413	0.0558528	435	0.0585189	424	0.0525558	372	0.0519528	389	0.0478263	1056	0.0668153	1265	0.0661246	698	0.0701864	436	0.0437668	306	0.0431409	360	0.0377034	851	0.0486527	1284	0.04702	1094	0.0480318
rs10217586-1	CDK	TTTGCTCAAAGTAATTTTTATTCTT	515	0.0402987	490	0.0391293	316	0.0380926	479	0.0418256	289	0.0390834	258	0.0347077	316	0.0391689	295	0.0411992	343	0.0421707	612	0.0387225	665	0.0347612	319	0.0320766	225	0.0225861	186	0.0262229	258	0.0270207	274	0.0156649	510	0.0186762	511	0.0224353
rs10217586-2	CDK	TTTGCTCAAAGTTATTTTTATTCTT	496	0.0388119	442	0.0352962	278	0.0335119	408	0.035626	290	0.0392187	267	0.0359185	337	0.0417719	267	0.0372887	289	0.0355316	617	0.0390388	739	0.0386293	335	0.0336855	270	0.0271033	178	0.0250951	237	0.0248214	297	0.0169798	545	0.0199579	554	0.0243232
rs1333037-1	CDK	TTTGTAAATTGTATATCTCTGTATT	699	0.0546967	592	0.0472745	472	0.0568978	721	0.0629567	377	0.0509843	416	0.0559629	402	0.0498288	330	0.0460872	354	0.0435232	701	0.0443537	701	0.036643	339	0.0340877	282	0.0283079	186	0.0262229	271	0.0283823	174	0.00994779	280	0.0102536	329	0.0144447
rs1333037-2	CDK	TTTGTAAATTGTGTATCTCTGTATT	541	0.0423332	540	0.043122	393	0.0473747	541	0.0472393	271	0.0366492	300	0.0403578	349	0.0432594	320	0.0446906	307	0.0377447	513	0.0324586	510	0.0266589	244	0.0245351	302	0.0303155	203	0.0286196	274	0.0286964	142	0.00811831	263	0.00963105	310	0.0136105
rs10757279-1	CDK	TTTTAAAAAACTAACTTTTCTCTTG	174	0.0136155	177	0.0141344	132	0.0159121	150	0.0130978	86	0.0116304	88	0.0118383	33	0.00409043	30	0.00418975	31	0.00381135	73	0.00461886	85	0.00444316	33	0.00331827	12	0.00120459	10	0.00140983	14	0.00146624	6	0.000343027	11	0.000402819	13	0.000570762
rs10757279-2	CDK	TTTTAAAAAACTGACTTTTCTCTTG	202	0.0158065	168	0.0134157	126	0.0151888	172	0.0150188	107	0.0144703	100	0.0134526	44	0.0054539	42	0.00586564	49	0.00602439	75	0.0047454	81	0.00423407	28	0.0028155	26	0.00260994	16	0.00225574	17	0.00178044	5	0.000285856	13	0.000476059	31	0.00136105
rs1333035-2	CDK	TTTTAGCCATGAATATCAGATAAAT	623	0.0487497	579	0.0462364	438	0.0527993	634	0.05536	338	0.04571	388	0.0521961	207	0.0256581	186	0.0259764	208	0.0255729	436	0.0275866	471	0.0246203	279	0.0280545	114	0.0114436	81	0.0114197	95	0.0099495	115	0.00657469	179	0.00655497	183	0.00803457
rs1333035-1	CDK	TTTTAGCCATGAGTATCAGATAAAT	555	0.0434287	591	0.0471947	403	0.0485801	631	0.055098	390	0.0527423	396	0.0532723	240	0.0297486	207	0.0289092	246	0.0302449	594	0.0375836	623	0.0325657	315	0.0316744	129	0.0129493	104	0.0146623	137	0.0143482	159	0.00909022	228	0.00834935	230	0.0100981
rs7341791-1	CDK	TTTTCTGTTGAAAAGTCAAAAATTA	500	0.0391249	505	0.0403271	316	0.0380926	435	0.0379836	273	0.0369196	285	0.0383399	344	0.0426396	289	0.0403612	334	0.0410642	575	0.0363814	561	0.0293248	290	0.0291606	221	0.0221845	192	0.0270688	241	0.0252403	130	0.00743225	341	0.0124874	347	0.015235
rs7341791-2	CDK	TTTTCTGTTGAAGAGTCAAAAATTA	536	0.0419419	554	0.04424	383	0.0461692	496	0.04331	324	0.0438167	313	0.0421067	415	0.0514402	379	0.0529304	402	0.0494246	859	0.0543507	858	0.0448497	426	0.0428359	327	0.0328251	239	0.033695	323	0.0338283	240	0.0137211	542	0.019848	511	0.0224353
rs62560774-2	CDK	TTTTGCTATTCAAATGTTAAATGAA	607	0.0474977	618	0.0493508	442	0.0532815	616	0.0537882	363	0.0490909	352	0.0473532	324	0.0401605	322	0.0449699	326	0.0400807	644	0.0407472	670	0.0350225	312	0.0313727	193	0.0193738	131	0.0184688	206	0.0215747	128	0.00731791	232	0.00849583	258	0.0113274
rs62560774-1	CDK	TTTTGCTATTCACATGTTAAATGAA	601	0.0470282	605	0.0483127	439	0.0529198	682	0.0595513	370	0.0500376	352	0.0473532	355	0.0440031	279	0.0389646	359	0.0441379	753	0.0476438	757	0.0395702	381	0.0383109	216	0.0216826	168	0.0236852	206	0.0215747	176	0.0100621	348	0.0127437	354	0.0155423
rs9644860-1	CDK	TTTTTCATGTGTCTTTTGGCTGCAT	763	0.0597047	779	0.0622075	589	0.0710018	759	0.0662748	489	0.0661308	426	0.0573081	473	0.0586294	487	0.0680135	549	0.0674978	952	0.060235	1083	0.056611	518	0.0520868	429	0.0430641	353	0.0497672	458	0.0479671	449	0.0256699	825	0.0302115	796	0.0349482
rs9644860-2	CDK	TTTTTCATGTGTTTTTTGGCTGCAT	552	0.0431939	583	0.0465558	374	0.0450843	519	0.0453183	350	0.0473329	347	0.0466806	374	0.0463582	329	0.0459475	383	0.0470886	576	0.0364447	564	0.0294816	263	0.0264456	337	0.0338289	211	0.0297475	288	0.0301627	187	0.010691	386	0.0141353	469	0.0205913
rs34360807-1	CDK	TTTTTCCTTAAATAATTTTTTTTCT	151	0.0118157	142	0.0113395	96	0.0115724	142	0.0123992	71	0.00960181	67	0.00901325	17	0.00210719	17	0.00237419	13	0.00159831	25	0.0015818	18	0.000940903	9	0.000904983	4	0.00040153	2	0.000281967	6	0.000628389	3	0.000171514	1	3.66199e-05	8	0.000351238
rs34360807-2	CDK	TTTTTCCTTAAATATTTTTTTTCTG	132	0.010329	127	0.0101417	85	0.0102464	121	0.0105655	61	0.00824944	55	0.00739894	18	0.00223114	18	0.00251385	17	0.0020901	22	0.00139198	23	0.00120227	10	0.00100554	5	0.000501912	2	0.000281967	2	0.000209463	2	0.000114342	5	0.0001831	9	0.000395143
rs2811709-1	CDK	TTTTTTGACTGCAAAATCTTTTGAG	802	0.0627564	835	0.0666794	569	0.0685908	840	0.0733476	529	0.0715402	555	0.074662	548	0.0679259	564	0.0787672	605	0.0743828	1064	0.0673214	1063	0.0555656	535	0.0537962	437	0.0438671	311	0.0438459	484	0.0506901	395	0.0225826	728	0.0266593	720	0.0316114
rs2811709-2	CDK	TTTTTTGACTGCGAAATCTTTTGAG	414	0.0323955	403	0.0321818	329	0.0396597	440	0.0384202	236	0.0319159	249	0.033497	270	0.0334671	237	0.033099	305	0.0374988	536	0.0339138	532	0.0278089	229	0.0230268	209	0.0209799	150	0.0211475	221	0.0231457	213	0.0121775	383	0.0140254	348	0.0152789
rs1333039-2	CDK	TTTTTTTCCTTTCAAGGCCTGGGAC	332	0.025979	357	0.0285085	240	0.0289311	324	0.0282912	182	0.0246131	181	0.0243492	90	0.0111557	62	0.00865881	68	0.00836038	126	0.00797228	102	0.00533179	55	0.00553045	37	0.00371415	18	0.0025377	23	0.00240883	19	0.00108625	36	0.00131832	49	0.00215133
rs1333039-1	CDK	TTTTTTTCCTTTGAAGGCCTGGGAC	321	0.0251182	327	0.0261128	248	0.0298955	322	0.0281166	204	0.0275883	211	0.028385	87	0.0107838	65	0.00907778	79	0.0097128	112	0.00708647	136	0.00710905	42	0.00422325	34	0.003413	24	0.0033836	34	0.00356087	19	0.00108625	32	0.00117184	35	0.00153667
rs10757263-1	CDK	TTTTTTTTCTTTCAATTTATCTATT	151	0.0118157	167	0.0133359	111	0.0133806	188	0.0164159	106	0.0143351	117	0.0157396	36	0.00446228	32	0.00446906	27	0.00331956	72	0.00455559	75	0.00392043	27	0.00271495	3	0.000301147	5	0.000704917	6	0.000628389	12	0.000686054	10	0.000366199	8	0.000351238
rs10757263-2	CDK	TTTTTTTTCTTTTAATTTATCTATT	144	0.011268	146	0.0116589	95	0.0114519	145	0.0126612	84	0.0113599	78	0.010493	16	0.00198324	6	0.000837949	23	0.00282778	44	0.00278397	66	0.00344998	19	0.00191052	11	0.00110421	5	0.000704917	3	0.000314195	5	0.000285856	11	0.000402819	8	0.000351238
