# Supplementary material for: Post-GWAS functional analysis identifies CUX1 as a regulator of p16INK4a and cellular senescence
Source: Nat Aging. 2022 Feb 17;2(2):140–54. doi: 10.1038/s43587-022-00177-0 (PMC10154215; doi:10.1038/s43587-022-00177-0)
Supplement: Supplementary file 4 — Peptide spectrum count data. [file 43587_2022_177_MOESM4_ESM.xlsx]

## Sheet: peptide counts
		Identified Proteins (149)	Accession Number	Molecular Weight	Blank	rs2811709	rs113646886	rs3217977	rs10811640	rs568447	rs944799	rs1537371	rs1333047	rs10965248	rs10811660	rs1333051
HUMAN Homeobox protein cut-like 1 OS=Homo sapiens GN=CUX1 PE=1 SV=3		CUX1	P39880 (+1)	164 kDa	0	0	0	0	0	0	0	9	0	0	0	0
HUMAN DNA-binding protein SATB1 OS=Homo sapiens GN=SATB1 PE=1 SV=1		SATB1	Q01826 (+1)	86 kDa	0	0	0	0	0	0	0	8	0	0	0	0
HUMAN DNA-binding protein SATB2 OS=Homo sapiens GN=SATB2 PE=1 SV=2		SATB2	Q9UPW6	83 kDa	0	0	0	0	0	0	0	5	0	0	0	0
HUMAN Recombining binding protein suppressor of hairless OS=Homo sapiens GN=RBPJ PE=1 SV=3		SUH	Q06330 (+4)	56 kDa	0	3	0	0	0	0	0	0	0	0	0	0
HUMAN Homeobox protein Hox-A10 OS=Homo sapiens GN=HOXA10 PE=1 SV=3		HXA10	P31260	42 kDa	0	0	0	0	0	0	0	2	0	0	0	0
HUMAN Transcriptional activator protein Pur-beta OS=Homo sapiens GN=PURB PE=1 SV=3		PURB	Q96QR8	33 kDa	0	0	0	0	0	0	0	0	0	0	2	0
HUMAN DNA mismatch repair protein Msh6 OS=Homo sapiens GN=MSH6 PE=2 SV=1		B4DF41	B4DF41 (+1)	138 kDa	0	0	0	0	0	0	2	0	0	0	0	0
HUMAN DAZ-associated protein 1 (Fragment) OS=Homo sapiens GN=DAZAP1 PE=2 SV=1		K7EQ02	K7EQ02 (+2)	25 kDa	0	0	0	0	0	0	0	0	0	0	0	2
HUMAN Myosin-8 OS=Homo sapiens GN=MYH8 PE=1 SV=3		MYH8	P13535	223 kDa	0	0	2	0	0	0	0	0	0	0	0	0
HUMAN Kinesin-like protein KIF3C OS=Homo sapiens GN=KIF3C PE=2 SV=1		F8WAR6	F8WAR6 (+2)	76 kDa	0	2	0	0	0	0	0	0	0	0	0	0
HUMAN Keratin, type I cuticular Ha1 OS=Homo sapiens GN=KRT31 PE=2 SV=3		K1H1	Q15323	47 kDa	0	2	5	0	0	0	0	0	0	0	0	0
HUMAN Isoform 1 of Nuclear factor 1 C-type OS=Homo sapiens GN=NFIC		NFIC	P08651-2 (+2)	55 kDa	0	0	0	0	0	0	0	4	0	0	0	2
HUMAN Myosin-9 OS=Homo sapiens GN=MYH9 PE=1 SV=4		MYH9	P35579	227 kDa	0	0	0	0	0	0	0	2	0	3	0	0
HUMAN Far upstream element-binding protein 3 OS=Homo sapiens GN=FUBP3 PE=1 SV=2		FUBP3	Q96I24	62 kDa	0	1	0	0	0	0	0	0	0	0	0	2
HUMAN Glyceraldehyde-3-phosphate dehydrogenase OS=Homo sapiens GN=GAPDH PE=1 SV=3		G3P	P04406	36 kDa	0	0	0	0	0	0	0	1	0	2	0	0
HUMAN Runt-related transcription factor 2 OS=Homo sapiens GN=RUNX2 PE=2 SV=1		F6RGB9	F6RGB9 (+6)	62 kDa	0	0	0	0	0	2	0	0	0	1	0	0
HUMAN S1 RNA-binding domain-containing protein 1 OS=Homo sapiens GN=SRBD1 PE=1 SV=2		SRBD1	Q8N5C6	112 kDa	0	0	0	1	0	2	0	0	0	0	0	1
HUMAN Bromodomain adjacent to zinc finger domain protein 1A OS=Homo sapiens GN=BAZ1A PE=1 SV=2		BAZ1A	Q9NRL2 (+1)	179 kDa	0	0	0	2	2	0	0	1	0	0	0	0
HUMAN Exosome complex component RRP40 OS=Homo sapiens GN=EXOSC3 PE=1 SV=3		EXOS3	Q9NQT5	30 kDa	0	0	0	1	0	0	0	0	0	0	1	2
HUMAN Exosome complex component RRP42 OS=Homo sapiens GN=EXOSC7 PE=1 SV=3		EXOS7	Q15024	32 kDa	0	0	0	0	0	0	0	1	0	0	2	1
HUMAN Serine/threonine-protein kinase PRP4 homolog OS=Homo sapiens GN=PRPF4B PE=1 SV=3		PRP4B	Q13523	117 kDa	0	2	0	0	1	0	0	0	0	0	0	1
HUMAN DNA mismatch repair protein Msh3 OS=Homo sapiens GN=MSH3 PE=1 SV=4		MSH3	P20585	127 kDa	0	0	0	0	2	0	0	0	0	0	1	1
HUMAN Importin subunit beta-1 OS=Homo sapiens GN=KPNB1 PE=1 SV=2		IMB1	Q14974	97 kDa	0	0	1	0	0	0	1	0	0	2	0	0
HUMAN Poly(rC)-binding protein 2 (Fragment) OS=Homo sapiens GN=PCBP2 PE=4 SV=1		H3BRU6	H3BRU6	32 kDa	0	0	2	0	0	0	1	0	0	0	1	0
HUMAN Non-histone chromosomal protein HMG-14 OS=Homo sapiens GN=HMGN1 PE=1 SV=3		HMGN1	P05114	11 kDa	0	2	0	0	0	4	0	0	2	0	0	1
HUMAN RNA-binding protein 34 OS=Homo sapiens GN=RBM34 PE=1 SV=2		RBM34	P42696	49 kDa	0	1	0	3	0	0	0	1	0	0	0	2
HUMAN Cell division cycle 5-like protein OS=Homo sapiens GN=CDC5L PE=1 SV=2		CDC5L	Q99459	92 kDa	0	1	0	2	1	0	0	0	2	0	0	0
HUMAN Glutamate-rich WD repeat-containing protein 1 OS=Homo sapiens GN=GRWD1 PE=1 SV=1		GRWD1	Q9BQ67	49 kDa	0	0	0	0	0	1	1	0	2	0	1	0
HUMAN N-acylneuraminate cytidylyltransferase OS=Homo sapiens GN=CMAS PE=1 SV=2		NEUA	Q8NFW8 (+1)	48 kDa	0	0	0	1	2	0	1	0	0	1	0	0
HUMAN Scaffold attachment factor B2 OS=Homo sapiens GN=SAFB2 PE=1 SV=1		SAFB2	Q14151	107 kDa	0	3	1	1	2	0	0	0	0	1	0	0
HUMAN Isoform 3 of Gamma-interferon-inducible protein 16 OS=Homo sapiens GN=IFI16		IF16	Q16666-3	76 kDa	0	1	0	0	1	0	2	1	0	0	0	1
HUMAN Isoform 6 of Interleukin enhancer-binding factor 3 OS=Homo sapiens GN=ILF3		ILF3	Q12906-6 (+1)	77 kDa	0	0	0	0	0	1	1	0	2	0	1	1
HUMAN RNA-binding protein 25 OS=Homo sapiens GN=RBM25 PE=1 SV=3		RBM25	P49756	100 kDa	0	0	1	0	0	1	0	1	1	0	2	0
HUMAN Non-POU domain-containing octamer-binding protein OS=Homo sapiens GN=NONO PE=1 SV=4		NONO	Q15233	54 kDa	0	1	0	0	0	2	1	1	0	2	2	0
HUMAN Isoform 3 of E3 ubiquitin-protein ligase TRIP12 OS=Homo sapiens GN=TRIP12		TRIPC	Q14669-3	226 kDa	0	2	0	0	1	2	1	0	1	0	0	3
HUMAN Peptidyl-prolyl cis-trans isomerase A OS=Homo sapiens GN=PPIA PE=1 SV=2		PPIA	P62937	18 kDa	0	0	0	0	1	0	1	2	1	3	0	1
HUMAN Transcription factor PU.1 OS=Homo sapiens GN=SPI1 PE=1 SV=2		SPI1	P17947 (+1)	31 kDa	0	1	1	1	0	1	2	0	2	0	0	0
HUMAN Isoform 2 of Nucleolysin TIAR OS=Homo sapiens GN=TIAL1		TIAR	Q01085-2	43 kDa	0	0	1	6	0	0	1	1	0	1	1	7
HUMAN Mediator of DNA damage checkpoint protein 1 OS=Homo sapiens GN=MDC1 PE=1 SV=3		MDC1	Q14676	227 kDa	0	3	0	0	3	1	3	3	0	1	0	2
HUMAN Death-inducer obliterator 1 OS=Homo sapiens GN=DIDO1 PE=1 SV=5		DIDO1	Q9BTC0	244 kDa	0	3	1	1	2	0	2	0	0	0	3	3
HUMAN THO complex subunit 7 homolog OS=Homo sapiens GN=THOC7 PE=1 SV=3		THOC7	Q6I9Y2	24 kDa	0	2	0	1	4	1	1	0	0	1	0	2
HUMAN Polymerase delta-interacting protein 3 OS=Homo sapiens GN=POLDIP3 PE=1 SV=2		PDIP3	Q9BY77	46 kDa	0	0	1	3	0	0	2	1	0	1	2	1
HUMAN Putative RNA-binding protein 3 OS=Homo sapiens GN=RBM3 PE=1 SV=1		RBM3	P98179	17 kDa	0	1	0	0	0	1	1	1	0	2	1	2
HUMAN 40S ribosomal protein S7 OS=Homo sapiens GN=RPS7 PE=1 SV=1		RS7	P62081	22 kDa	0	0	1	1	3	1	1	0	0	0	2	1
HUMAN Adenylyl cyclase-associated protein 1 OS=Homo sapiens GN=CAP1 PE=1 SV=5		CAP1	Q01518	52 kDa	0	0	1	1	0	1	1	1	0	2	0	1
HUMAN Exosome component 10 OS=Homo sapiens GN=EXOSC10 PE=1 SV=2		EXOSX	Q01780	101 kDa	0	3	0	0	0	1	1	1	1	0	1	1
HUMAN Flap endonuclease 1 OS=Homo sapiens GN=FEN1 PE=1 SV=1		FEN1	P39748	43 kDa	0	0	2	1	3	1	3	1	0	1	0	3
HUMAN E3 ubiquitin-protein ligase RBBP6 OS=Homo sapiens GN=RBBP6 PE=1 SV=1		RBBP6	Q7Z6E9	202 kDa	0	2	0	1	2	0	1	2	1	0	2	2
HUMAN Isoform 2 of E3 ubiquitin-protein ligase UHRF1 OS=Homo sapiens GN=UHRF1		UHRF1	Q96T88-2	91 kDa	0	0	1	3	1	2	1	1	0	1	0	2
HUMAN Signal recognition particle 14 kDa protein OS=Homo sapiens GN=SRP14 PE=1 SV=2		SRP14	P37108	15 kDa	0	2	1	1	0	2	1	0	0	1	1	1
HUMAN Arginine and glutamate-rich protein 1 OS=Homo sapiens GN=ARGLU1 PE=1 SV=1		ARGL1	Q9NWB6 (+1)	33 kDa	0	3	1	1	0	1	1	0	1	1	1	0
HUMAN Bifunctional polynucleotide phosphatase/kinase OS=Homo sapiens GN=PNKP PE=1 SV=1		PNKP	Q96T60	57 kDa	0	0	4	0	6	2	5	2	3	2	3	2
HUMAN Isoform 1 of Ribosome-binding protein 1 OS=Homo sapiens GN=RRBP1		RRBP1	Q9P2E9-2	152 kDa	0	4	2	3	6	1	2	0	3	2	0	5
HUMAN High mobility group protein HMG-I/HMG-Y OS=Homo sapiens GN=HMGA1 PE=1 SV=3		HMGA1	P17096	12 kDa	0	3	1	3	3	1	1	3	0	1	0	2
HUMAN Pre-mRNA-processing factor 19 OS=Homo sapiens GN=PRPF19 PE=1 SV=1		PRP19	Q9UMS4	55 kDa	0	3	0	2	5	1	1	0	2	1	3	4
HUMAN Zinc finger protein 512B OS=Homo sapiens GN=ZNF512B PE=1 SV=1		Z512B	Q96KM6	97 kDa	0	2	0	5	4	1	3	2	0	1	2	2
HUMAN Nucleolar and coiled-body phosphoprotein 1 OS=Homo sapiens GN=NOLC1 PE=1 SV=2		NOLC1	Q14978 (+1)	74 kDa	0	5	0	1	2	2	1	1	0	1	1	3
HUMAN Protein Wiz OS=Homo sapiens GN=WIZ PE=2 SV=1		M0QXA7	M0QXA7	103 kDa	0	1	0	3	1	1	3	0	1	2	2	1
HUMAN THO complex subunit 3 OS=Homo sapiens GN=THOC3 PE=1 SV=1		THOC3	Q96J01	39 kDa	0	4	1	2	1	1	1	0	1	3	0	3
HUMAN ATP-dependent RNA helicase DDX18 OS=Homo sapiens GN=DDX18 PE=1 SV=2		DDX18	Q9NVP1	75 kDa	0	1	0	1	1	3	2	2	0	1	2	2
HUMAN Poly(rC)-binding protein 1 OS=Homo sapiens GN=PCBP1 PE=1 SV=2		PCBP1	Q15365	37 kDa	0	1	3	3	1	0	2	1	2	1	0	1
HUMAN Probable ATP-dependent RNA helicase DDX17 OS=Homo sapiens GN=DDX17 PE=2 SV=1		H3BLZ8	H3BLZ8	80 kDa	0	2	1	0	1	1	2	3	0	1	2	1
HUMAN Exosome complex component RRP4 OS=Homo sapiens GN=EXOSC2 PE=1 SV=2		EXOS2	Q13868	33 kDa	0	1	0	1	1	0	1	2	1	2	2	3
HUMAN 60 kDa heat shock protein, mitochondrial OS=Homo sapiens GN=HSPD1 PE=1 SV=2		CH60	P10809	61 kDa	0	1	2	1	2	1	1	3	0	1	0	1
HUMAN Zinc finger protein 638 OS=Homo sapiens GN=ZNF638 PE=1 SV=2		ZN638	Q14966	221 kDa	0	1	1	1	4	1	3	1	0	0	1	1
HUMAN RNA-binding protein FUS OS=Homo sapiens GN=FUS PE=1 SV=1		FUS	P35637 (+1)	53 kDa	0	0	3	1	1	1	1	1	1	2	0	1
HUMAN KH domain-containing, RNA-binding, signal transduction-associated protein 1 OS=Homo sapiens GN=KHDRBS1 PE=1 SV=1		KHDR1	Q07666 (+1)	48 kDa	0	2	1	1	1	0	2	0	1	1	1	2
HUMAN 5'-3' exoribonuclease 2 OS=Homo sapiens GN=XRN2 PE=1 SV=1		XRN2	Q9H0D6	109 kDa	0	0	1	1	1	0	1	2	1	2	1	1
HUMAN Nucleolar RNA helicase 2 OS=Homo sapiens GN=DDX21 PE=1 SV=5		DDX21	Q9NR30	87 kDa	0	7	3	4	6	5	3	0	2	4	5	4
HUMAN Protein SCAF11 OS=Homo sapiens GN=SCAF11 PE=1 SV=2		SCAFB	Q99590	165 kDa	0	6	0	2	2	4	3	1	4	2	1	4
HUMAN DNA mismatch repair protein Msh2 OS=Homo sapiens GN=MSH2 PE=1 SV=1		MSH2	P43246	105 kDa	0	0	1	3	4	3	7	3	1	2	1	3
HUMAN DNA-(apurinic or apyrimidinic site) lyase OS=Homo sapiens GN=APEX1 PE=1 SV=2		APEX1	P27695	36 kDa	0	2	3	1	2	1	3	0	1	3	1	4
HUMAN Heterogeneous nuclear ribonucleoprotein D-like OS=Homo sapiens GN=HNRNPDL PE=1 SV=3		HNRDL	O14979	46 kDa	0	1	1	3	2	2	2	2	0	2	1	1
HUMAN Nucleolysin TIA-1 isoform p40 OS=Homo sapiens GN=TIA1 PE=2 SV=1		F8W8I6	F8W8I6 (+1)	43 kDa	0	1	1	2	1	1	0	1	1	1	1	2
HUMAN Exosome complex component RRP41 OS=Homo sapiens GN=EXOSC4 PE=1 SV=3		EXOS4	Q9NPD3	26 kDa	0	2	1	2	1	1	1	1	1	0	2	1
HUMAN Heterochromatin protein 1-binding protein 3 OS=Homo sapiens GN=HP1BP3 PE=1 SV=1		HP1B3	Q5SSJ5	61 kDa	0	1	2	1	1	2	1	1	0	1	1	1
HUMAN Peptidyl-prolyl cis-trans isomerase B OS=Homo sapiens GN=PPIB PE=1 SV=2		PPIB	P23284	24 kDa	0	1	1	1	1	1	1	1	1	0	1	3
HUMAN Poly [ADP-ribose] polymerase 1 OS=Homo sapiens GN=PARP1 PE=1 SV=4		PARP1	P09874	113 kDa	0	37	36	36	48	40	35	36	41	39	38	42
HUMAN Isoform A1-A of Heterogeneous nuclear ribonucleoprotein A1 OS=Homo sapiens GN=HNRNPA1		ROA1	P09651-2	34 kDa	0	14	17	13	17	17	15	15	12	17	14	18
HUMAN Keratin, type I cytoskeletal 10 OS=Homo sapiens GN=KRT10 PE=1 SV=6		K1C10	P13645	59 kDa	28	21	20	21	23	21	20	17	23	23	21	17
HUMAN Antigen KI-67 OS=Homo sapiens GN=MKI67 PE=1 SV=2		KI67	P46013	359 kDa	0	39	24	33	33	26	36	27	34	27	20	32
HUMAN Keratin, type II cytoskeletal 1 OS=Homo sapiens GN=KRT1 PE=1 SV=6		K2C1	P04264	66 kDa	28	17	22	20	23	15	17	17	20	22	23	18
HUMAN DNA topoisomerase 1 OS=Homo sapiens GN=TOP1 PE=1 SV=2		TOP1	P11387	91 kDa	0	20	17	19	21	19	16	24	18	19	20	20
HUMAN Heterogeneous nuclear ribonucleoproteins A2/B1 OS=Homo sapiens GN=HNRNPA2B1 PE=1 SV=2		ROA2	P22626	37 kDa	0	11	18	14	16	15	13	13	14	15	16	17
HUMAN Keratin, type II cytoskeletal 2 epidermal OS=Homo sapiens GN=KRT2 PE=1 SV=2		K22E	P35908	65 kDa	29	15	16	12	24	16	19	16	23	23	20	19
HUMAN Keratin, type I cytoskeletal 9 OS=Homo sapiens GN=KRT9 PE=1 SV=3		K1C9	P35527	62 kDa	22	11	13	10	19	12	15	13	16	17	20	12
HUMAN PC4 and SFRS1-interacting protein OS=Homo sapiens GN=PSIP1 PE=1 SV=1		PSIP1	O75475	60 kDa	0	13	8	11	15	9	13	13	9	13	10	14
HUMAN Serum albumin OS=Homo sapiens GN=ALB PE=1 SV=2		ALBU	P02768	69 kDa	2	6	6	6	5	6	5	5	7	6	7	5
HUMAN THO complex subunit 2 OS=Homo sapiens GN=THOC2 PE=1 SV=2		THOC2	Q8NI27	183 kDa	0	16	7	15	18	9	14	7	14	14	9	18
HUMAN Heterogeneous nuclear ribonucleoprotein A3 OS=Homo sapiens GN=HNRNPA3 PE=1 SV=2		ROA3	P51991	40 kDa	0	8	7	7	11	11	6	6	5	11	6	8
HUMAN RNA-binding motif protein, X chromosome OS=Homo sapiens GN=RBMX PE=1 SV=3		RBMX	P38159	42 kDa	0	8	9	11	7	8	12	9	6	6	5	6
HUMAN RNA-binding protein 14 OS=Homo sapiens GN=RBM14 PE=1 SV=2		RBM14	Q96PK6	69 kDa	0	9	13	11	6	10	7	9	6	4	11	8
HUMAN ELAV-like protein 1 OS=Homo sapiens GN=ELAVL1 PE=1 SV=2		ELAV1	Q15717	36 kDa	0	8	8	9	7	8	11	8	5	8	9	8
HUMAN Polypyrimidine tract-binding protein 1 OS=Homo sapiens GN=PTBP1 PE=1 SV=1		PTBP1	P26599 (+2)	57 kDa	0	7	8	8	4	7	10	6	7	6	7	10
HUMAN Putative RNA-binding protein 15 OS=Homo sapiens GN=RBM15 PE=1 SV=2		RBM15	Q96T37 (+2)	107 kDa	0	8	5	11	8	6	11	6	9	10	8	8
HUMAN Heterogeneous nuclear ribonucleoprotein L OS=Homo sapiens GN=HNRNPL PE=1 SV=2		HNRPL	P14866	64 kDa	0	8	9	9	6	6	8	4	6	9	7	9
HUMAN Protein DEK OS=Homo sapiens GN=DEK PE=1 SV=1		DEK	P35659	43 kDa	0	7	6	7	7	8	7	5	7	7	7	6
HUMAN Heterogeneous nuclear ribonucleoprotein U OS=Homo sapiens GN=HNRNPU PE=1 SV=6		HNRPU	Q00839	91 kDa	0	5	5	6	7	8	6	5	4	9	7	9
HUMAN Heterogeneous nuclear ribonucleoprotein D0 OS=Homo sapiens GN=HNRNPD PE=1 SV=1		HNRPD	Q14103 (+1)	38 kDa	0	5	6	6	5	6	5	5	4	6	6	6
HUMAN Heterogeneous nuclear ribonucleoprotein R OS=Homo sapiens GN=HNRNPR PE=1 SV=1		HNRPR	O43390	71 kDa	0	4	4	7	5	12	6	7	8	6	8	9
HUMAN Heterogeneous nuclear ribonucleoprotein A0 OS=Homo sapiens GN=HNRNPA0 PE=1 SV=1		ROA0	Q13151	31 kDa	0	6	5	5	7	6	6	5	7	7	4	10
HUMAN Heterogeneous nuclear ribonucleoprotein K OS=Homo sapiens GN=HNRNPK PE=4 SV=1		Q5T6W5	Q5T6W5	48 kDa	0	5	5	4	6	4	8	8	7	5	5	5
HUMAN THO complex subunit 1 OS=Homo sapiens GN=THOC1 PE=1 SV=1		THOC1	Q96FV9	76 kDa	0	7	6	7	9	2	7	2	6	10	3	11
HUMAN THO complex subunit 6 homolog OS=Homo sapiens GN=THOC6 PE=1 SV=1		THOC6	Q86W42	38 kDa	0	6	3	8	6	5	5	2	6	9	6	7
HUMAN Matrin-3 OS=Homo sapiens GN=MATR3 PE=2 SV=1		A8MXP9	A8MXP9	100 kDa	0	3	5	5	5	3	4	3	7	7	6	7
HUMAN THO complex subunit 5 homolog OS=Homo sapiens GN=THOC5 PE=1 SV=2		THOC5	Q13769	79 kDa	0	7	2	6	9	3	5	3	5	6	2	10
HUMAN DNA-3-methyladenine glycosylase OS=Homo sapiens GN=MPG PE=1 SV=3		3MG	P29372	33 kDa	0	5	5	6	6	5	5	4	7	4	4	5
HUMAN Nuclear mitotic apparatus protein 1 OS=Homo sapiens GN=NUMA1 PE=1 SV=2		NUMA1	Q14980	238 kDa	0	8	6	3	7	2	6	3	6	3	5	4
HUMAN Splicing factor U2AF 65 kDa subunit OS=Homo sapiens GN=U2AF2 PE=1 SV=4		U2AF2	P26368 (+1)	54 kDa	0	5	5	5	4	6	6	1	2	4	3	4
HUMAN Lamina-associated polypeptide 2, isoforms beta/gamma OS=Homo sapiens GN=TMPO PE=1 SV=2		LAP2B	P42167	51 kDa	0	3	6	5	6	4	5	4	4	3	4	4
HUMAN Treacle protein OS=Homo sapiens GN=TCOF1 PE=2 SV=1		E9PHK9	E9PHK9 (+2)	156 kDa	0	9	1	6	10	2	2	1	5	3	1	7
HUMAN Histone H1.3 OS=Homo sapiens GN=HIST1H1D PE=1 SV=2		H13	P16402	22 kDa	0	4	4	4	4	4	4	3	3	4	4	4
HUMAN Isoform 3 of Protein ELYS OS=Homo sapiens GN=AHCTF1		ELYS	Q8WYP5-3	253 kDa	0	6	2	5	7	3	2	3	3	5	4	5
HUMAN Serine/threonine-protein phosphatase PP1-gamma catalytic subunit OS=Homo sapiens GN=PPP1CC PE=1 SV=1		PP1G	P36873 (+1)	37 kDa	0	3	2	2	4	2	2	3	3	5	4	6
HUMAN Keratin, type II cytoskeletal 5 OS=Homo sapiens GN=KRT5 PE=1 SV=3		K2C5	P13647	62 kDa	10	3	2	2	7	1	2	2	4	4	4	2
HUMAN Heterogeneous nuclear ribonucleoproteins C1/C2 (Fragment) OS=Homo sapiens GN=HNRNPC PE=2 SV=1		G3V4W0	G3V4W0 (+1)	29 kDa	0	5	4	5	3	3	4	2	3	4	2	6
HUMAN Histone H1.5 OS=Homo sapiens GN=HIST1H1B PE=1 SV=3		H15	P16401	23 kDa	0	3	3	3	3	2	4	3	4	2	3	4
HUMAN Putative oxidoreductase GLYR1 (Fragment) OS=Homo sapiens GN=GLYR1 PE=4 SV=1		K7EMM8	K7EMM8	57 kDa	0	6	3	4	4	2	1	3	2	2	3	3
HUMAN Splicing factor, proline- and glutamine-rich OS=Homo sapiens GN=SFPQ PE=1 SV=2		SFPQ	P23246	76 kDa	0	4	2	3	1	3	4	4	3	4	6	4
HUMAN Histone H2A type 2-C OS=Homo sapiens GN=HIST2H2AC PE=1 SV=4		H2A2C	Q16777 (+1)	14 kDa	0	2	3	3	3	3	3	3	2	2	2	3
HUMAN THO complex subunit 4 OS=Homo sapiens GN=ALYREF PE=2 SV=1		E9PB61	E9PB61	28 kDa	0	2	3	5	5	4	2	4	2	3	4	2
HUMAN Nucleolin OS=Homo sapiens GN=NCL PE=1 SV=3		NUCL	P19338	77 kDa	0	2	7	2	1	1	4	4	4	3	5	6
HUMAN Scaffold attachment factor B1 OS=Homo sapiens GN=SAFB PE=1 SV=4		SAFB1	Q15424	103 kDa	0	4	4	1	4	4	6	3	2	5	2	5
HUMAN SAFB-like transcription modulator OS=Homo sapiens GN=SLTM PE=1 SV=2		SLTM	Q9NWH9	117 kDa	0	4	2	3	4	4	4	4	5	2	3	4
HUMAN Isoform 2 of Heterogeneous nuclear ribonucleoprotein M OS=Homo sapiens GN=HNRNPM		HNRPM	P52272-2	74 kDa	0	4	4	4	1	4	5	6	2	2	2	2
HUMAN Isoform 3 of Heterogeneous nuclear ribonucleoprotein A/B OS=Homo sapiens GN=HNRNPAB		ROAA	Q99729-3	31 kDa	0	2	2	4	2	3	4	4	2	2	1	5
HUMAN Nucleophosmin OS=Homo sapiens GN=NPM1 PE=1 SV=2		NPM	P06748	33 kDa	0	2	1	3	3	2	1	1	3	3	2	2
HUMAN Isoform 3 of Heterogeneous nuclear ribonucleoprotein Q OS=Homo sapiens GN=SYNCRIP		HNRPQ	O60506-3	63 kDa	0	2	2	2	2	1	4	4	3	3	3	3
HUMAN Histone H2B type 1-M OS=Homo sapiens GN=HIST1H2BM PE=1 SV=3		H2B1M	Q99879	14 kDa	0	2	1	2	1	1	1	1	1	1	1	1
HUMAN Cell growth-regulating nucleolar protein OS=Homo sapiens GN=LYAR PE=1 SV=2		LYAR	Q9NX58	44 kDa	0	3	2	4	3	2	1	2	2	2	1	3
HUMAN Isoform 2 of RNA-binding protein 39 OS=Homo sapiens GN=RBM39		RBM39	Q14498-2	59 kDa	0	2	2	3	2	1	2	1	1	4	4	4
HUMAN DNA ligase 3 OS=Homo sapiens GN=LIG3 PE=1 SV=2		DNLI3	P49916	113 kDa	0	1	2	2	3	2	4	3	2	2	2	1
HUMAN Actin, cytoplasmic 2 OS=Homo sapiens GN=ACTG1 PE=1 SV=1		ACTG	P63261	42 kDa	0	1	2	1	2	2	1	4	1	2	3	4
HUMAN Antithrombin-III OS=Homo sapiens GN=SERPINC1 PE=1 SV=1		ANT3	P01008	53 kDa	0	3	1	2	2	2	1	3	1	2	3	1
HUMAN Myeloid cell nuclear differentiation antigen OS=Homo sapiens GN=MNDA PE=1 SV=1		MNDA	P41218	46 kDa	0	1	1	2	3	3	2	2	1	1	1	4
HUMAN Interleukin enhancer-binding factor 2 OS=Homo sapiens GN=ILF2 PE=1 SV=2		ILF2	Q12905	43 kDa	0	1	1	2	2	2	2	1	1	2	3	2
HUMAN 40S ribosomal protein S19 OS=Homo sapiens GN=RPS19 PE=1 SV=2		RS19	P39019	16 kDa	0	2	2	3	1	1	1	1	3	3	1	2
HUMAN 40S ribosomal protein S25 OS=Homo sapiens GN=RPS25 PE=1 SV=1		RS25	P62851	14 kDa	0	2	2	2	3	1	2	1	1	1	1	2
HUMAN Activated RNA polymerase II transcriptional coactivator p15 OS=Homo sapiens GN=SUB1 PE=1 SV=3		TCP4	P53999	14 kDa	0	4	1	1	1	2	2	1	2	2	1	1
HUMAN Heterogeneous nuclear ribonucleoprotein H OS=Homo sapiens GN=HNRNPH1 PE=2 SV=1		G8JLB6	G8JLB6	51 kDa	0	1	2	1	1	1	2	1	1	2	1	2
HUMAN 60S ribosomal protein L13 OS=Homo sapiens GN=RPL13 PE=1 SV=4		RL13	P26373	24 kDa	0	1	1	1	2	1	1	1	3	1	1	1
HUMAN Isoform 2 of Ribosomal RNA processing protein 1 homolog B OS=Homo sapiens GN=RRP1B		RRP1B	Q14684-2	82 kDa	0	1	1	1	2	1	1	1	1	1	1	1
					Exclusive Unique Peptide Count	Exclusive Unique Peptide Count	Exclusive Unique Peptide Count	Exclusive Unique Peptide Count	Exclusive Unique Peptide Count	Exclusive Unique Peptide Count	Exclusive Unique Peptide Count	Exclusive Unique Peptide Count	Exclusive Unique Peptide Count	Exclusive Unique Peptide Count	Exclusive Unique Peptide Count	Exclusive Unique Peptide Count
					Cell_line	Cell_line	Cell_line	Cell_line	Cell_line	Cell_line	Cell_line	Cell_line	Cell_line	Cell_line	Cell_line	Cell_line
		Identified Proteins (149)	Accession Number	Molecular Weight	Blank	CDK10	CDK4	CDK8	CDK1	CDK9	CDK11	CDK7	CDK5	CDK3	CDK2	CDK6
