# Supplementary material for: Post-GWAS functional analysis identifies CUX1 as a regulator of p16INK4a and cellular senescence
Source: Nat Aging. 2022 Feb 17;2(2):140–54. doi: 10.1038/s43587-022-00177-0 (PMC10154215; doi:10.1038/s43587-022-00177-0)
Supplement: Supplementary file 5 — List of 471 DEGs from RNA-seq analysis. [file 43587_2022_177_MOESM5_ESM.xlsx]

## Sheet: 471 DE
logFC.E2D	adj.P.Val.E2D	DE	ID	gname	gtyp	210615_L10_S1	210615_L11_S2	210615_L12_S3	210615_L13_S4	210615_L14_S5	210615_L15_S6	P.Value.E2D
-2.83229	2.78318e-12	TRUE	ENSG00000147889.18	CDKN2A	protein_coding	162	190	209	26	33	29	2.13049e-14
-2.4839	3.13032e-16	TRUE	ENSG00000257923.12	CUX1	protein_coding	821	1036	1049	204	203	181	1.99685e-19
-1.93773	8.26386e-14	TRUE	ENSG00000147883.12	CDKN2B	protein_coding	563	592	592	158	179	181	2.30524e-16
-2.46953	5.4375e-22	TRUE	ENSG00000153904.21	DDAH1	protein_coding	5936	6418	7148	1301	1328	1354	4.33578e-26
-2.38668	1.08644e-08	TRUE	ENSG00000114349.10	GNAT1	protein_coding	34	34	41	5	8	11	3.75111e-10
2.26879	1.01828e-08	TRUE	ENSG00000227706.4	RP11-301G19.1	lncRNA	12	19	21	101	113	85	3.46708e-10
1.68705	1.04157e-19	TRUE	ENSG00000105976.16	MET	protein_coding	1183	1376	1388	4570	4922	4880	3.32214e-23
1.52474	2.91943e-05	TRUE	ENSG00000157601.15	MX1	protein_coding	315	108	313	921	629	633	3.11474e-06
-1.50815	1.90408e-06	TRUE	ENSG00000144644.15	GADL1	protein_coding	48	69	69	29	21	26	1.43638e-07
-1.50262	1.04157e-19	TRUE	ENSG00000117335.20	CD46	protein_coding	9155	9717	10703	3758	4138	3904	3.23749e-23
1.47364	2.10383e-05	TRUE	ENSG00000137959.17	IFI44L	protein_coding	274	98	260	743	516	564	2.15231e-06
1.41455	1.84393e-13	TRUE	ENSG00000123572.17	NRK	protein_coding	225	263	261	718	812	767	6.76349e-16
-1.41049	0.000106847	TRUE	ENSG00000076351.13	SLC46A1	protein_coding	21	27	29	7	18	11	1.40492e-05
-1.40569	1.82806e-15	TRUE	ENSG00000196072.12	BLOC1S2	protein_coding	1332	1394	1513	591	638	585	2.1865e-18
1.39408	0.000415511	TRUE	ENSG00000183486.14	MX2	protein_coding	10	4	12	38	23	29	6.74571e-05
-1.3683	6.6057e-17	TRUE	ENSG00000130309.11	COLGALT1	protein_coding	3277	3930	4337	1595	1766	1696	2.63364e-20
-1.35225	2.73718e-05	TRUE	ENSG00000088340.17	FER1L4	transcribed_unitary_pseudogene	32	32	38	16	15	17	2.89193e-06
-1.32755	0.000197652	TRUE	ENSG00000187950.8	OVCH1	protein_coding	26	21	24	12	8	13	2.87471e-05
-1.3242	5.0669e-10	TRUE	ENSG00000161642.18	ZNF385A	protein_coding	244	269	257	106	122	121	1.02219e-11
1.31558	0.000160468	TRUE	ENSG00000205358.4	MT1H	protein_coding	21	13	10	41	45	43	2.24998e-05
-1.3086	7.53069e-05	TRUE	ENSG00000107562.16	CXCL12	protein_coding	40	42	40	25	20	14	9.36758e-06
-1.28876	0.000111275	TRUE	ENSG00000285106.2	RP11-36B6.2	lncRNA	33	33	32	15	14	21	1.47378e-05
-1.27804	0.000122974	TRUE	ENSG00000196862.10	RGPD4	protein_coding	27	24	30	9	17	12	1.65423e-05
1.27465	3.87965e-13	TRUE	ENSG00000147697.9	GSDMC	protein_coding	305	314	334	816	910	903	1.94895e-15
1.2701	3.29281e-06	TRUE	ENSG00000173698.18	ADGRG2	protein_coding	30	31	34	81	80	103	2.6729e-07
-1.26721	5.97618e-10	TRUE	ENSG00000111846.19	GCNT2	protein_coding	267	286	360	150	137	147	1.25328e-11
-1.23392	1.68242e-13	TRUE	ENSG00000147650.12	LRP12	protein_coding	684	839	894	378	401	392	5.98224e-16
-1.23066	0.000478934	TRUE	ENSG00000166963.13	MAP1A	protein_coding	31	38	34	8	23	21	7.92802e-05
-1.21394	3.79374e-05	TRUE	ENSG00000147174.12	GCNA	protein_coding	58	51	79	24	35	32	4.25022e-06
-1.2066	1.7267e-11	TRUE	ENSG00000168917.9	SLC35G2	protein_coding	464	518	529	269	234	240	1.8725e-13
1.16892	1.80028e-11	TRUE	ENSG00000169762.17	TAPT1	protein_coding	173	198	208	497	497	483	2.00784e-13
-1.1648	0.000478934	TRUE	ENSG00000116761.12	CTH	protein_coding	22	32	30	11	14	20	7.93195e-05
1.16425	0.000572183	TRUE	ENSG00000162241.13	SLC25A45	protein_coding	17	9	11	34	32	35	9.73181e-05
-1.15977	0.00124356	TRUE	ENSG00000266865.6	RP11-848P1.9	transcribed_unprocessed_pseudogene	25	21	32	19	15	11	0.000237685
-1.15575	0.000333874	TRUE	ENSG00000198535.5	C2CD4A	protein_coding	26	27	33	12	20	14	5.23401e-05
-1.15533	4.36129e-11	TRUE	ENSG00000148158.17	SNX30	protein_coding	352	423	422	197	199	214	5.77286e-13
1.15176	2.04203e-10	TRUE	ENSG00000206432.4	TMEM200C	protein_coding	132	168	173	404	411	379	3.6148e-12
-1.15163	0.00106814	TRUE	ENSG00000262903.1	RP11-235E17.6	lncRNA	28	39	33	18	13	26	0.000199387
-1.14995	3.41015e-13	TRUE	ENSG00000211448.13	DIO2	protein_coding	1097	1411	1378	673	631	681	1.52275e-15
1.14444	1.01787e-09	TRUE	ENSG00000249992.2	TMEM158	protein_coding	120	164	198	385	412	404	2.29691e-11
-1.12046	0.00030018	TRUE	ENSG00000068831.19	RASGRP2	protein_coding	23	27	27	15	14	14	4.64356e-05
1.11393	2.66976e-11	TRUE	ENSG00000235655.3	H3P6	processed_pseudogene	240	305	301	630	755	718	3.25711e-13
-1.10668	4.29592e-16	TRUE	ENSG00000139645.11	ANKRD52	protein_coding	3440	4134	4027	1992	2130	1991	3.08295e-19
1.10587	8.88167e-10	TRUE	ENSG00000187123.15	LYPD6	protein_coding	137	136	167	362	374	345	1.96174e-11
-1.09909	4.73395e-08	TRUE	ENSG00000010319.7	SEMA3G	protein_coding	183	223	199	92	113	113	2.00818e-09
1.0947	1.48225e-05	TRUE	ENSG00000205364.4	MT1M	protein_coding	39	32	39	98	84	87	1.4514e-06
1.09024	6.12465e-20	TRUE	ENSG00000128595.17	CALU	protein_coding	10497	11955	12270	26837	27560	27466	9.7674e-24
-1.07278	6.61261e-12	TRUE	ENSG00000127951.8	FGL2	protein_coding	698	839	862	377	477	451	6.00935e-14
1.06541	0.00189556	TRUE	ENSG00000012223.13	LTF	protein_coding	10	6	12	29	21	28	0.000391778
1.06206	6.83935e-07	TRUE	ENSG00000088305.18	DNMT3B	protein_coding	64	67	74	167	147	175	4.35742e-08
1.05424	3.71567e-11	TRUE	ENSG00000123643.13	SLC36A1	protein_coding	222	311	306	639	673	681	4.8294e-13
1.05146	1.36227e-10	TRUE	ENSG00000153044.10	CENPH	protein_coding	217	232	265	595	544	555	2.25941e-12
1.04707	3.64934e-06	TRUE	ENSG00000148488.17	ST8SIA6	protein_coding	43	49	64	111	140	118	2.99722e-07
1.04193	1.3155e-05	TRUE	ENSG00000185745.10	IFIT1	protein_coding	148	101	171	390	313	272	1.26295e-06
-1.0382	1.03712e-05	TRUE	ENSG00000110876.10	SELPLG	protein_coding	73	95	118	54	55	47	9.74995e-07
-1.03307	1.11746e-15	TRUE	ENSG00000102531.16	FNDC3A	protein_coding	2792	3244	3357	1644	1868	1703	1.04986e-18
1.03213	3.03331e-08	TRUE	ENSG00000175591.12	P2RY2	protein_coding	81	105	101	210	228	224	1.24322e-09
1.03013	0.00158271	TRUE	ENSG00000231290.6	APCDD1L-DT	lncRNA	8	11	12	29	28	22	0.000318031
-1.02761	0.00128375	TRUE	ENSG00000251257.2	CTD-2263F21.1	lncRNA	30	26	26	18	14	17	0.000246595
-1.02708	2.03127e-09	TRUE	ENSG00000151413.17	NUBPL	protein_coding	264	302	356	159	175	181	5.16684e-11
1.01593	6.27238e-05	TRUE	ENSG00000134864.11	GGACT	protein_coding	44	35	54	119	91	95	7.62729e-06
-1.01575	4.74951e-05	TRUE	ENSG00000133460.19	SLC2A11	protein_coding	56	61	70	29	39	38	5.50499e-06
-1.01493	0.00215969	TRUE	ENSG00000172602.11	RND1	protein_coding	41	34	44	31	16	25	0.000458559
-1.00953	0.00229476	TRUE	ENSG00000173727.12	CMB9-22P13.1	transcribed_unprocessed_pseudogene	31	21	24	16	14	15	0.000493965
1.00776	5.73126e-08	TRUE	ENSG00000113578.18	FGF1	protein_coding	146	124	155	299	321	353	2.49523e-09
-1.00434	1.41726e-13	TRUE	ENSG00000144455.14	SUMF1	protein_coding	1040	1245	1279	680	681	659	4.40739e-16
-1.00175	6.61261e-12	TRUE	ENSG00000169118.18	CSNK1G1	protein_coding	819	882	894	444	523	508	6.01099e-14
0.991591	0.00114983	TRUE	ENSG00000287516.1	RP11-527D7.1	lncRNA	11	17	13	32	31	37	0.000217754
-0.990147	3.85385e-11	TRUE	ENSG00000143367.16	TUFT1	protein_coding	479	576	653	318	336	328	5.07045e-13
-0.985191	7.02673e-05	TRUE	ENSG00000153993.14	SEMA3D	protein_coding	78	82	94	60	53	35	8.70147e-06
-0.971565	8.26386e-14	TRUE	ENSG00000047056.16	WDR37	protein_coding	1385	1652	1682	936	905	895	2.09416e-16
0.97146	2.90621e-05	TRUE	ENSG00000171889.5	MIR31HG	lncRNA	49	52	72	138	108	144	3.09832e-06
0.971425	0.00175955	TRUE	ENSG00000101187.16	SLCO4A1	protein_coding	17	15	14	37	46	30	0.000358055
0.967213	1.03064e-05	TRUE	ENSG00000110536.14	PTPMT1	protein_coding	43	47	44	95	102	103	9.67276e-07
-0.965529	0.00368753	TRUE	ENSG00000130518.17	IQCN	protein_coding	32	31	26	15	25	15	0.000868112
0.964885	0.000208135	TRUE	ENSG00000178457.3	LINC00314	lncRNA	23	29	27	62	65	50	3.05986e-05
-0.959	4.11074e-13	TRUE	ENSG00000163739.5	CXCL1	protein_coding	1306	1529	1455	803	883	819	2.16338e-15
0.95793	0.00214281	TRUE	ENSG00000267374.2	MIR924HG	lncRNA	26	42	19	49	74	64	0.000454329
0.957761	6.03663e-16	TRUE	ENSG00000149948.14	HMGA2	protein_coding	4640	5110	5610	11529	11364	11079	4.81352e-19
0.956334	4.91592e-13	TRUE	ENSG00000122966.17	CIT	protein_coding	744	953	890	1787	2019	1908	2.66552e-15
-0.951891	2.341e-09	TRUE	ENSG00000108691.9	CCL2	protein_coding	429	493	441	276	259	267	6.27203e-11
-0.948345	1.88365e-09	TRUE	ENSG00000242265.6	PEG10	protein_coding	357	371	405	209	213	242	4.73128e-11
0.947029	0.00010685	TRUE	ENSG00000279631.1	RP11-573G6.4	TEC	31	37	36	76	67	87	1.4058e-05
-0.946392	4.45641e-10	TRUE	ENSG00000144935.16	TRPC1	protein_coding	413	429	512	260	282	259	8.74155e-12
-0.943532	0.00354953	TRUE	ENSG00000260257.2	RP5-1085F17.3	lncRNA	21	31	37	22	20	13	0.000829573
-0.943233	1.85976e-09	TRUE	ENSG00000171503.13	ETFDH	protein_coding	489	583	577	364	292	334	4.65645e-11
0.936033	8.70312e-13	TRUE	ENSG00000145919.11	BOD1	protein_coding	500	574	610	1218	1201	1255	5.3436e-15
-0.935733	1.50779e-07	TRUE	ENSG00000146858.8	ZC3HAV1L	protein_coding	177	188	197	113	106	112	7.56894e-09
0.933269	6.81578e-05	TRUE	ENSG00000125657.5	TNFSF9	protein_coding	33	59	46	89	106	101	8.40753e-06
0.933228	0.0143584	TRUE	ENSG00000185885.17	IFITM1	protein_coding	19	11	17	46	23	45	0.0043438
0.932615	3.74061e-06	TRUE	ENSG00000091879.14	ANGPT2	protein_coding	53	80	84	145	158	168	3.07815e-07
-0.932291	3.9239e-13	TRUE	ENSG00000181061.14	HIGD1A	protein_coding	1290	1605	1606	888	871	914	2.00247e-15
0.928467	3.35014e-05	TRUE	ENSG00000120738.8	EGR1	protein_coding	45	60	47	99	128	104	3.65975e-06
0.924961	3.13032e-16	TRUE	ENSG00000174099.12	MSRB3	protein_coding	2904	3433	3408	6853	7124	7066	1.8376e-19
0.922074	3.3473e-13	TRUE	ENSG00000145335.17	SNCA	protein_coding	598	644	691	1362	1436	1366	1.44285e-15
0.921228	3.67239e-13	TRUE	ENSG00000184897.6	H1-10	protein_coding	572	683	716	1336	1463	1442	1.75698e-15
-0.91803	0.00133902	TRUE	ENSG00000163491.16	NEK10	protein_coding	47	37	47	31	27	22	0.000259669
-0.917802	7.3608e-08	TRUE	ENSG00000118432.13	CNR1	protein_coding	205	252	237	144	149	128	3.32794e-09
0.917741	0.000110605	TRUE	ENSG00000155666.12	KDM8	protein_coding	58	50	41	112	107	95	1.46401e-05
-0.916148	0.000104696	TRUE	ENSG00000135407.10	AVIL	protein_coding	57	60	62	37	35	35	1.36662e-05
0.915114	0.000296131	TRUE	ENSG00000007968.7	E2F2	protein_coding	25	37	31	59	65	77	4.5762e-05
-0.913618	0.00447762	TRUE	ENSG00000004776.13	HSPB6	protein_coding	21	30	36	13	23	19	0.00109647
0.912893	0.00191623	TRUE	ENSG00000228560.1	RP11-550P17.5	lncRNA	17	20	35	57	57	41	0.000397426
0.909153	3.68823e-10	TRUE	ENSG00000137142.5	IGFBPL1	protein_coding	258	353	320	675	667	645	6.9112e-12
0.908587	0.00703336	TRUE	ENSG00000066735.15	KIF26A	protein_coding	9	17	21	31	44	28	0.00186139
-0.906024	6.66994e-06	TRUE	ENSG00000109738.11	GLRB	protein_coding	137	137	184	97	104	77	5.92482e-07
0.90506	2.77133e-07	TRUE	ENSG00000124721.18	DNAH8	protein_coding	86	105	110	202	207	228	1.53361e-08
-0.902308	0.00298828	TRUE	ENSG00000074047.22	GLI2	protein_coding	21	28	33	19	16	18	0.000673382
-0.900905	0.00161189	TRUE	ENSG00000110881.12	ASIC1	protein_coding	28	29	33	18	20	20	0.000324409
-0.89929	0.0125533	TRUE	ENSG00000215895.4	HSPA5P1	processed_pseudogene	28	25	25	25	12	16	0.00370563
0.898796	1.28162e-10	TRUE	ENSG00000247315.4	ZCCHC3	protein_coding	296	338	333	700	669	685	2.11542e-12
-0.89525	0.000438087	TRUE	ENSG00000112964.14	GHR	protein_coding	51	48	50	31	33	27	7.15765e-05
-0.893202	5.95532e-11	TRUE	ENSG00000130669.17	PAK4	protein_coding	813	1077	1041	574	652	570	8.4253e-13
-0.889723	0.00839564	TRUE	ENSG00000185986.12	SDHAP3	transcribed_unprocessed_pseudogene	23	34	23	17	23	12	0.00230226
-0.889605	2.55941e-14	TRUE	ENSG00000101670.12	LIPG	protein_coding	2148	2331	2473	1429	1455	1372	5.10209e-17
0.888461	3.38061e-11	TRUE	ENSG00000163041.13	H3-3A	protein_coding	347	368	398	750	825	770	4.25912e-13
0.886411	0.000454066	TRUE	ENSG00000274461.2	RP11-323P17.2	lncRNA	23	29	27	49	63	56	7.46217e-05
-0.881455	1.16994e-08	TRUE	ENSG00000124313.18	IQSEC2	protein_coding	240	273	299	163	178	163	4.1234e-10
-0.872423	8.26386e-14	TRUE	ENSG00000101350.8	KIF3B	protein_coding	2501	2691	3028	1725	1668	1694	2.23952e-16
0.868731	0.000394106	TRUE	ENSG00000163072.16	NOSTRIN	protein_coding	27	36	38	80	71	61	6.34478e-05
0.866642	0.0042354	TRUE	ENSG00000253304.2	TMEM200B	protein_coding	10	13	10	26	26	24	0.00102432
0.86534	7.20425e-10	TRUE	ENSG00000163638.13	ADAMTS9	protein_coding	301	407	360	688	781	744	1.54529e-11
-0.860241	1.31227e-14	TRUE	ENSG00000158470.5	B4GALT5	protein_coding	1947	2223	2360	1334	1380	1365	2.25925e-17
-0.857822	3.11704e-05	TRUE	ENSG00000235109.8	ZSCAN31	protein_coding	117	111	143	89	68	77	3.36285e-06
-0.857151	0.00108021	TRUE	ENSG00000101306.11	MYLK2	protein_coding	34	48	55	25	32	28	0.000202415
0.856237	6.80087e-13	TRUE	ENSG00000185127.6	C6orf120	protein_coding	599	703	706	1370	1395	1361	4.06718e-15
-0.85506	0.00408374	TRUE	ENSG00000081148.12	IMPG2	protein_coding	60	54	91	49	57	27	0.00098374
-0.854898	1.8124e-10	TRUE	ENSG00000111911.7	HINT3	protein_coding	678	765	860	514	504	437	3.09269e-12
0.854629	0.00117447	TRUE	ENSG00000128266.9	GNAZ	protein_coding	26	21	24	52	51	45	0.000222982
0.854023	1.39778e-10	TRUE	ENSG00000117174.11	ZNHIT6	protein_coding	534	498	571	1053	1093	1146	2.32946e-12
-0.851029	2.9653e-15	TRUE	ENSG00000114450.11	GNB4	protein_coding	7000	7582	8197	4907	4724	4697	4.01962e-18
-0.847422	0.00834679	TRUE	ENSG00000157214.14	STEAP2	protein_coding	39	42	45	34	36	16	0.00228354
0.841396	0.00399571	TRUE	ENSG00000259917.1	HNRNPLP2	unprocessed_pseudogene	17	13	20	41	34	33	0.000956471
0.840069	0.0118062	TRUE	ENSG00000167799.10	NUDT8	protein_coding	12	16	9	24	27	28	0.00345027
0.839039	2.22364e-09	TRUE	ENSG00000133466.14	C1QTNF6	protein_coding	216	295	296	525	555	567	5.86894e-11
0.838484	8.28311e-05	TRUE	ENSG00000134363.12	FST	protein_coding	43	83	72	125	143	129	1.04687e-05
-0.836083	1.80309e-09	TRUE	ENSG00000168297.16	PXK	protein_coding	387	403	456	257	274	265	4.44493e-11
-0.834222	2.17104e-12	TRUE	ENSG00000128510.12	CPA4	protein_coding	1481	1826	1868	1129	1144	1027	1.54073e-14
0.829789	2.49999e-05	TRUE	ENSG00000198542.14	ITGBL1	protein_coding	61	71	69	142	150	118	2.60943e-06
0.827579	0.00102773	TRUE	ENSG00000134321.13	RSAD2	protein_coding	39	35	44	89	92	62	0.000190572
-0.826354	4.93398e-13	TRUE	ENSG00000066697.15	MSANTD3	protein_coding	1391	1617	1594	980	995	976	2.71465e-15
-0.826226	1.01297e-06	TRUE	ENSG00000158715.6	SLC45A3	protein_coding	178	220	200	137	122	121	6.97876e-08
0.824512	0.0011752	TRUE	ENSG00000168843.14	FSTL5	protein_coding	23	23	35	54	53	56	0.000223214
0.822455	2.90899e-06	TRUE	ENSG00000186684.14	CYP27C1	protein_coding	98	154	184	273	299	299	2.31494e-07
0.821055	9.3267e-09	TRUE	ENSG00000129173.13	E2F8	protein_coding	163	193	197	360	385	366	3.12131e-10
0.820852	0.00131061	TRUE	ENSG00000285077.2	ARHGAP11B	protein_coding	24	33	44	78	68	58	0.000253114
-0.819105	7.51325e-05	TRUE	ENSG00000121653.11	MAPK8IP1	protein_coding	70	84	87	48	52	55	9.3399e-06
0.814917	3.51795e-11	TRUE	ENSG00000153310.19	CYRIB	protein_coding	407	456	480	875	891	933	4.48825e-13
0.814205	0.00379909	TRUE	ENSG00000112902.12	SEMA5A	protein_coding	15	19	23	47	39	34	0.000901227
-0.813599	0.00491773	TRUE	ENSG00000158286.13	RNF207	protein_coding	32	39	39	31	19	25	0.00122188
-0.813471	0.00378328	TRUE	ENSG00000174516.15	PELI3	protein_coding	35	61	46	25	40	27	0.000896571
-0.810233	1.853e-05	TRUE	ENSG00000171160.18	MORN4	protein_coding	109	107	125	70	78	73	1.87502e-06
-0.809218	2.32513e-09	TRUE	ENSG00000156466.10	GDF6	protein_coding	476	567	592	351	329	388	6.19244e-11
0.809189	1.11746e-15	TRUE	ENSG00000173726.11	TOMM20	protein_coding	2625	2924	3068	5559	5902	5928	1.15836e-18
-0.80316	5.128e-12	TRUE	ENSG00000135968.21	GCC2	protein_coding	1491	1598	1716	942	1095	1085	4.25254e-14
0.802799	6.59346e-06	TRUE	ENSG00000168405.17	CMAHP	transcribed_unitary_pseudogene	107	91	98	183	200	201	5.84752e-07
0.802586	3.84977e-10	TRUE	ENSG00000181938.14	GINS3	protein_coding	274	325	325	591	635	613	7.306e-12
-0.802577	0.00704429	TRUE	ENSG00000273143.2	DUSP5-DT	lncRNA	29	38	37	21	19	32	0.00186485
0.802481	0.00189183	TRUE	ENSG00000206417.8	H1-10-AS1	lncRNA	39	29	42	57	79	84	0.000390704
0.80067	0.000712568	TRUE	ENSG00000144063.4	MALL	protein_coding	34	29	44	72	72	67	0.0001254
-0.800455	8.13202e-12	TRUE	ENSG00000176907.5	TCIM	protein_coding	851	985	1071	615	632	650	7.8308e-14
0.799543	2.341e-09	TRUE	ENSG00000163818.19	LZTFL1	protein_coding	250	281	283	527	577	514	6.26064e-11
-0.798793	8.26386e-14	TRUE	ENSG00000110047.18	EHD1	protein_coding	2862	3349	3596	1991	2214	2219	2.30632e-16
0.797039	0.000634565	TRUE	ENSG00000123689.6	G0S2	protein_coding	29	41	36	74	75	62	0.0001098
-0.792798	2.57154e-12	TRUE	ENSG00000106799.13	TGFBR1	protein_coding	1148	1259	1375	815	875	791	1.90697e-14
0.792552	0.00662396	TRUE	ENSG00000196787.3	H2AC11	protein_coding	18	12	17	32	36	31	0.00173033
0.791515	0.000126867	TRUE	ENSG00000140465.14	CYP1A1	protein_coding	46	70	52	108	114	104	1.7147e-05
0.790682	5.09417e-10	TRUE	ENSG00000148572.16	NRBF2	protein_coding	327	388	363	677	718	735	1.04394e-11
-0.790467	0.00682562	TRUE	ENSG00000238113.7	LINC01410	lncRNA	22	30	26	19	20	16	0.00179553
0.788339	0.00401408	TRUE	ENSG00000287996.1	RP11-67L17.1	lncRNA	14	20	19	38	34	36	0.000962088
-0.786306	0.00569414	TRUE	ENSG00000274383.1	CTD-2017F17.2	lncRNA	26	34	27	19	21	20	0.00145066
-0.785574	5.08531e-10	TRUE	ENSG00000204116.11	CHIC1	protein_coding	476	531	561	332	350	356	1.03169e-11
-0.785382	3.33538e-12	TRUE	ENSG00000213064.10	SFT2D2	protein_coding	1484	1658	1623	1020	1041	1072	2.60639e-14
-0.782453	4.65785e-09	TRUE	ENSG00000254087.8	LYN	protein_coding	530	556	545	338	379	363	1.41136e-10
0.780381	0.00992136	TRUE	ENSG00000130300.9	PLVAP	protein_coding	15	11	14	26	34	27	0.00280766
0.780288	3.7483e-13	TRUE	ENSG00000175334.8	BANF1	protein_coding	844	969	1023	1828	1845	1843	1.82319e-15
0.779165	0.00535357	TRUE	ENSG00000136305.11	CIDEB	protein_coding	16	14	22	37	36	34	0.00134896
-0.778365	0.00443743	TRUE	ENSG00000197536.11	IRF1-AS1	lncRNA	30	34	42	20	24	28	0.00108521
-0.77742	6.67328e-05	TRUE	ENSG00000163328.14	GPR155	protein_coding	92	132	118	65	85	76	8.19461e-06
0.776803	2.08473e-11	TRUE	ENSG00000162407.9	PLPP3	protein_coding	456	548	588	1038	1052	1017	2.41038e-13
-0.774679	5.08491e-11	TRUE	ENSG00000165434.8	PGM2L1	protein_coding	818	935	965	551	642	618	6.93341e-13
-0.774553	0.00812101	TRUE	ENSG00000248187.1	RP11-184M15.1	lncRNA	26	27	28	16	23	18	0.00221264
-0.773146	1.27407e-09	TRUE	ENSG00000106086.20	PLEKHA8	protein_coding	611	667	677	434	477	399	2.9665e-11
0.772413	0.00209307	TRUE	ENSG00000119514.7	GALNT12	protein_coding	51	34	43	72	102	74	0.000442448
0.772319	1.2732e-12	TRUE	ENSG00000135002.12	RFK	protein_coding	882	987	1135	1934	1934	1951	8.32487e-15
0.771377	1.4895e-05	TRUE	ENSG00000257167.2	TMPO-AS1	lncRNA	70	90	76	149	154	156	1.46088e-06
-0.771308	2.13691e-06	TRUE	ENSG00000133107.15	TRPC4	protein_coding	158	170	181	117	111	109	1.64089e-07
-0.771013	2.72313e-05	TRUE	ENSG00000118402.6	ELOVL4	protein_coding	128	133	156	103	80	96	2.87491e-06
0.770033	0.00173247	TRUE	ENSG00000279086.1	RP11-667F14.1	TEC	30	28	36	63	53	68	0.000351301
0.768532	7.10611e-12	TRUE	ENSG00000150867.14	PIP4K2A	protein_coding	741	936	986	1708	1791	1653	6.62957e-14
0.767298	1.19616e-14	TRUE	ENSG00000102189.17	EEA1	protein_coding	2086	2321	2442	4219	4516	4512	1.9076e-17
-0.765348	0.0297624	TRUE	ENSG00000163629.13	PTPN13	protein_coding	23	35	34	16	17	36	0.010435
-0.763856	9.62075e-11	TRUE	ENSG00000163875.16	MEAF6	protein_coding	871	1049	1016	603	679	688	1.51894e-12
-0.763172	4.11426e-06	TRUE	ENSG00000116675.16	DNAJC6	protein_coding	207	255	216	158	160	138	3.41843e-07
-0.761384	7.29582e-12	TRUE	ENSG00000175746.6	C15orf54	lncRNA	1122	1194	1320	802	808	826	6.86474e-14
0.760909	2.13295e-05	TRUE	ENSG00000140873.16	ADAMTS18	protein_coding	107	97	95	175	189	209	2.1838e-06
0.76043	0.00500186	TRUE	ENSG00000198417.7	MT1F	protein_coding	17	31	37	62	54	47	0.00124957
-0.758044	3.10936e-05	TRUE	ENSG00000185875.13	THNSL1	protein_coding	102	129	130	73	79	91	3.35209e-06
0.757089	4.09361e-14	TRUE	ENSG00000155660.11	PDIA4	protein_coding	2573	3135	3341	5819	5895	5834	8.81329e-17
-0.756819	2.43694e-12	TRUE	ENSG00000174574.16	AKIRIN1	protein_coding	1381	1568	1760	1067	1063	1031	1.78772e-14
-0.755644	1.5183e-09	TRUE	ENSG00000184602.6	SNN	protein_coding	435	485	512	310	336	322	3.61989e-11
0.754759	0.00147631	TRUE	ENSG00000156509.14	FBXO43	protein_coding	35	36	44	88	63	74	0.000292885
0.754341	2.57904e-06	TRUE	ENSG00000138678.11	GPAT3	protein_coding	98	112	112	208	215	191	2.02564e-07
-0.753963	1.68242e-13	TRUE	ENSG00000049449.10	RCN1	protein_coding	2484	2709	2785	1752	1788	1818	5.85139e-16
-0.751774	1.62248e-12	TRUE	ENSG00000196233.14	LCOR	protein_coding	1318	1532	1540	941	1020	1002	1.11262e-14
-0.750522	0.000433895	TRUE	ENSG00000132623.16	ANKEF1	protein_coding	62	70	88	46	48	54	7.06839e-05
-0.749775	2.238e-06	TRUE	ENSG00000115738.10	ID2	protein_coding	198	190	223	141	138	132	1.73279e-07
0.749351	3.53214e-06	TRUE	ENSG00000168685.15	IL7R	protein_coding	89	103	115	184	194	206	2.88426e-07
0.749044	4.5227e-10	TRUE	ENSG00000111665.12	CDCA3	protein_coding	369	436	429	801	795	758	8.90764e-12
0.745422	1.81417e-06	TRUE	ENSG00000109452.12	INPP4B	protein_coding	104	120	131	216	217	244	1.35545e-07
-0.745156	0.000349851	TRUE	ENSG00000109107.14	ALDOC	protein_coding	80	85	84	47	57	66	5.54305e-05
0.744922	1.40547e-06	TRUE	ENSG00000125144.14	MT1G	protein_coding	103	116	132	226	226	216	1.01646e-07
0.744515	0.007966	TRUE	ENSG00000166839.17	ANKDD1A	protein_coding	14	20	17	29	37	37	0.00216047
-0.744444	1.20854e-06	TRUE	ENSG00000100100.13	PIK3IP1	protein_coding	187	224	264	141	155	163	8.54777e-08
-0.743074	2.00518e-14	TRUE	ENSG00000122359.18	ANXA11	protein_coding	3512	3965	4361	2595	2780	2622	3.83735e-17
0.742429	1.11746e-15	TRUE	ENSG00000180398.13	MCFD2	protein_coding	5491	6011	6619	11295	11572	11314	1.08719e-18
0.74104	0.0167578	TRUE	ENSG00000145358.6	DDIT4L	protein_coding	19	10	18	31	30	31	0.00520868
0.740692	0.01452	TRUE	ENSG00000204103.4	MAFB	protein_coding	10	16	17	34	27	27	0.00439966
0.740215	3.20451e-05	TRUE	ENSG00000175906.5	ARL4D	protein_coding	89	78	97	159	186	156	3.46999e-06
0.739023	0.0103123	TRUE	ENSG00000229981.8	LINC01435	lncRNA	14	13	20	34	28	33	0.00293571
0.738905	0.00791125	TRUE	ENSG00000246560.2	UBE2D3-AS1	lncRNA	16	37	24	51	47	46	0.00213848
-0.737825	5.95302e-07	TRUE	ENSG00000138735.16	PDE5A	protein_coding	251	333	329	175	227	219	3.71203e-08
0.737507	1.86353e-14	TRUE	ENSG00000117868.17	ESYT2	protein_coding	2174	2462	2525	4359	4705	4458	3.41768e-17
0.737098	0.00138403	TRUE	ENSG00000126709.16	IFI6	protein_coding	304	199	436	686	471	566	0.000270603
-0.735803	2.81725e-09	TRUE	ENSG00000166670.10	MMP10	protein_coding	592	641	641	440	442	398	7.84004e-11
0.734859	0.00812101	TRUE	ENSG00000176912.5	TYMSOS	lncRNA	30	24	19	49	45	43	0.00221335
0.732536	0.0259699	TRUE	ENSG00000110446.12	SLC15A3	protein_coding	8	14	17	22	29	25	0.0088651
-0.732102	1.71948e-07	TRUE	ENSG00000164603.12	BMT2	protein_coding	234	273	281	168	185	188	8.95321e-09
-0.731942	0.0153048	TRUE	ENSG00000280106.1	CTC-523E23.3	TEC	32	27	28	25	20	17	0.00468626
0.730996	0.000208135	TRUE	ENSG00000170011.14	MYRIP	protein_coding	69	80	81	117	148	174	3.06036e-05
-0.730045	5.20601e-13	TRUE	ENSG00000113300.13	CNOT6	protein_coding	1732	1879	1981	1253	1285	1281	2.90583e-15
0.729681	0.00281025	TRUE	ENSG00000168961.17	LGALS9	protein_coding	39	28	38	67	60	70	0.000625644
0.729366	0.00352875	TRUE	ENSG00000163810.12	TGM4	protein_coding	27	26	28	44	52	60	0.000823872
-0.728049	2.30176e-12	TRUE	ENSG00000115561.16	CHMP3	protein_coding	1326	1435	1544	949	1016	993	1.65185e-14
-0.726952	3.37119e-11	TRUE	ENSG00000100311.17	PDGFB	protein_coding	1275	1579	1654	961	1032	1096	4.22037e-13
-0.724425	1.0278e-12	TRUE	ENSG00000198018.7	ENTPD7	protein_coding	1493	1764	1777	1141	1161	1164	6.5564e-15
0.723731	1.48602e-12	TRUE	ENSG00000168214.21	RBPJ	protein_coding	922	1084	1082	1842	1974	1976	1.00719e-14
-0.72271	3.66159e-13	TRUE	ENSG00000139163.16	ETNK1	protein_coding	1841	2197	2304	1404	1514	1437	1.69342e-15
-0.721749	1.4693e-13	TRUE	ENSG00000169032.10	MAP2K1	protein_coding	2716	2921	3252	2005	2102	2022	4.68637e-16
-0.721296	3.72673e-12	TRUE	ENSG00000135250.17	SRPK2	protein_coding	1207	1365	1413	889	919	949	2.97164e-14
-0.720084	2.94907e-13	TRUE	ENSG00000069956.13	MAPK6	protein_coding	2413	2583	2759	1770	1815	1732	1.2228e-15
0.719978	0.0163141	TRUE	ENSG00000271936.1	RP11-443B20.1	lncRNA	17	11	22	31	35	31	0.00504474
0.71948	0.0132263	TRUE	ENSG00000174004.6	NRROS	protein_coding	12	11	16	25	27	28	0.00394015
-0.719111	1.34323e-16	TRUE	ENSG00000163661.4	PTX3	protein_coding	25166	29671	31620	18275	19050	19155	6.42641e-20
0.718524	0.00329393	TRUE	ENSG00000266714.9	MYO15B	protein_coding	22	31	26	47	50	53	0.000757227
0.717851	1.2732e-12	TRUE	ENSG00000117399.14	CDC20	protein_coding	1195	1364	1361	2410	2538	2359	8.2326e-15
0.717617	2.33924e-06	TRUE	ENSG00000174640.15	SLCO2A1	protein_coding	146	146	187	262	322	315	1.81864e-07
0.717231	0.000792498	TRUE	ENSG00000185306.13	C12orf56	protein_coding	39	63	45	92	89	90	0.000141678
-0.713978	6.15744e-11	TRUE	ENSG00000143457.11	GOLPH3L	protein_coding	727	825	884	557	574	562	8.88682e-13
-0.712672	5.757e-06	TRUE	ENSG00000178502.6	KLHL11	protein_coding	178	236	208	129	149	153	4.9991e-07
-0.711939	0.0161741	TRUE	ENSG00000154917.11	RAB6B	protein_coding	52	45	36	23	30	39	0.00499499
0.709895	0.000490963	TRUE	ENSG00000163235.16	TGFA	protein_coding	47	49	49	79	95	97	8.17423e-05
-0.709672	1.82806e-15	TRUE	ENSG00000120889.13	TNFRSF10B	protein_coding	6890	7590	8110	5059	5341	5292	2.11247e-18
0.709332	8.03154e-14	TRUE	ENSG00000112984.12	KIF20A	protein_coding	1659	1852	1996	3360	3459	3425	1.85723e-16
-0.707088	1.21475e-13	TRUE	ENSG00000114302.16	PRKAR2A	protein_coding	3730	4331	4368	2679	2999	2951	3.48704e-16
-0.706955	0.0302208	TRUE	ENSG00000259291.2	ZNF710-AS1	lncRNA	23	28	27	25	21	12	0.0106311
-0.704926	0.0423532	TRUE	ENSG00000243970.3	PPIEL	transcribed_unprocessed_pseudogene	29	24	23	15	28	14	0.0159335
-0.704149	0.0153123	TRUE	ENSG00000242173.10	ARHGDIG	protein_coding	27	36	34	28	18	25	0.00468978
-0.704113	0.0266172	TRUE	ENSG00000240288.8	GHRLOS	lncRNA	21	37	28	23	16	24	0.0091264
0.703283	5.65544e-10	TRUE	ENSG00000185697.17	MYBL1	protein_coding	410	497	490	807	898	891	1.16798e-11
0.703182	1.63746e-09	TRUE	ENSG00000099998.19	GGT5	protein_coding	303	371	386	651	668	643	3.96929e-11
-0.702618	3.24185e-07	TRUE	ENSG00000137968.16	SLC44A5	protein_coding	262	300	342	187	220	226	1.84052e-08
0.702026	2.05766e-06	TRUE	ENSG00000092621.13	PHGDH	protein_coding	131	170	180	320	302	273	1.57184e-07
-0.701572	2.11537e-11	TRUE	ENSG00000064651.14	SLC12A2	protein_coding	1443	1681	1716	1034	1233	1120	2.47954e-13
-0.701267	0.000604749	TRUE	ENSG00000183044.12	ABAT	protein_coding	63	89	82	50	61	52	0.000103436
0.701104	3.66513e-11	TRUE	ENSG00000047932.14	GOPC	protein_coding	645	717	739	1310	1313	1257	4.73448e-13
0.70061	1.68242e-13	TRUE	ENSG00000189266.13	PNRC2	protein_coding	1914	2080	2218	3747	3833	3901	6.0369e-16
0.699835	0.00864144	TRUE	ENSG00000244513.7	CTD-2013N24.2	lncRNA	23	23	32	37	55	54	0.00238
-0.699826	0.000366123	TRUE	ENSG00000279821.1	RP11-1334A24.5	TEC	74	93	111	59	63	72	5.8359e-05
-0.69918	4.116e-13	TRUE	ENSG00000116133.13	DHCR24	protein_coding	2236	2604	2850	1711	1844	1787	2.19896e-15
-0.699098	0.0163805	TRUE	ENSG00000182118.8	FAM89A	protein_coding	33	34	25	21	21	24	0.00506725
0.69843	4.11946e-07	TRUE	ENSG00000101412.13	E2F1	protein_coding	183	193	214	385	351	351	2.41433e-08
-0.698336	9.96848e-12	TRUE	ENSG00000144233.11	AMMECR1L	protein_coding	1037	1201	1256	797	819	829	9.77692e-14
0.697635	0.00372602	TRUE	ENSG00000137135.18	ARHGEF39	protein_coding	26	45	31	62	61	63	0.000879733
0.695451	1.59058e-06	TRUE	ENSG00000157823.17	AP3S2	protein_coding	154	152	157	263	310	288	1.16876e-07
0.692668	6.24479e-06	TRUE	ENSG00000173638.19	SLC19A1	protein_coding	144	135	162	259	310	248	5.49239e-07
-0.69248	7.45336e-13	TRUE	ENSG00000121644.19	DESI2	protein_coding	2178	2308	2461	1561	1678	1618	4.51683e-15
0.691005	0.0238824	TRUE	ENSG00000118777.12	ABCG2	protein_coding	11	26	19	30	41	32	0.007983
0.687261	3.60277e-05	TRUE	ENSG00000141655.17	TNFRSF11A	protein_coding	72	84	85	142	147	153	3.99031e-06
0.68584	3.79374e-05	TRUE	ENSG00000111335.14	OAS2	protein_coding	1319	872	1362	2338	2089	1923	4.24873e-06
-0.685452	2.61604e-08	TRUE	ENSG00000149577.16	SIDT2	protein_coding	387	454	489	306	303	338	1.05551e-09
-0.683515	1.88385e-13	TRUE	ENSG00000145730.21	PAM	protein_coding	4235	4572	5099	3130	3375	3415	7.06011e-16
0.681547	0.00995882	TRUE	ENSG00000156049.7	GNA14	protein_coding	21	22	25	34	44	49	0.00281985
-0.681215	0.0255723	TRUE	ENSG00000279041.1	CTD-2373N4.3	TEC	48	33	33	32	22	27	0.0087049
0.68088	0.0107235	TRUE	ENSG00000223485.4	LINC01615	lncRNA	22	17	21	37	36	40	0.003074
-0.680858	0.00617255	TRUE	ENSG00000139910.20	NOVA1	protein_coding	38	42	42	33	29	25	0.0015942
-0.68081	0.000643941	TRUE	ENSG00000260917.1	RP11-57H14.4	lncRNA	74	90	108	56	62	75	0.000111731
0.67991	0.00685356	TRUE	ENSG00000172927.8	MYEOV	protein_coding	31	23	40	54	60	55	0.00180834
-0.678928	0.0130382	TRUE	ENSG00000230487.8	PSMG3-AS1	lncRNA	30	46	36	30	28	22	0.00387891
-0.677512	2.15127e-09	TRUE	ENSG00000121578.13	B4GALT4	protein_coding	488	558	589	377	393	395	5.6115e-11
0.67518	0.00996213	TRUE	ENSG00000111671.10	SPSB2	protein_coding	27	28	27	38	62	51	0.00282159
-0.67445	1.64974e-07	TRUE	ENSG00000102760.13	RGCC	protein_coding	309	366	426	253	254	274	8.53537e-09
-0.674151	5.84845e-10	TRUE	ENSG00000143797.12	MBOAT2	protein_coding	755	811	863	539	612	583	1.2125e-11
-0.673772	1.0301e-11	TRUE	ENSG00000164506.14	STXBP5	protein_coding	1384	1634	1684	1046	1139	1167	1.03494e-13
-0.673515	8.95554e-09	TRUE	ENSG00000065833.9	ME1	protein_coding	433	533	525	351	367	346	2.97066e-10
0.673375	0.0297843	TRUE	ENSG00000109771.16	LRP2BP	protein_coding	14	12	14	32	29	22	0.010445
-0.673237	2.23748e-06	TRUE	ENSG00000198743.7	SLC5A3	protein_coding	304	341	324	196	268	230	1.73061e-07
-0.672596	0.00179482	TRUE	ENSG00000138311.18	ZNF365	protein_coding	53	56	63	38	46	39	0.000366807
-0.67194	1.89579e-06	TRUE	ENSG00000161980.6	POLR3K	protein_coding	200	232	233	145	168	163	1.42702e-07
-0.671783	0.00109568	TRUE	ENSG00000089723.10	OTUB2	protein_coding	62	79	73	57	48	48	0.000205783
0.671081	0.00011267	TRUE	ENSG00000123700.5	KCNJ2	protein_coding	69	87	84	125	158	154	1.49496e-05
0.670602	1.75102e-10	TRUE	ENSG00000185340.15	GAS2L1	protein_coding	611	796	822	1282	1372	1371	2.97398e-12
0.670004	0.0391047	TRUE	ENSG00000151164.19	RAD9B	protein_coding	11	18	14	32	33	21	0.0144903
0.668945	0.000281252	TRUE	ENSG00000152056.17	AP1S3	protein_coding	77	110	76	154	170	147	4.31936e-05
0.668673	1.47169e-09	TRUE	ENSG00000165244.7	ZNF367	protein_coding	366	459	451	752	778	776	3.48531e-11
0.668538	0.0352996	TRUE	ENSG00000278921.2	EPB41L4A-DT	lncRNA	10	12	14	22	21	32	0.0128099
-0.668232	0.0202679	TRUE	ENSG00000166444.19	DENND2B	protein_coding	50	38	40	41	27	25	0.00653726
0.667883	6.46999e-12	TRUE	ENSG00000119403.15	PHF19	protein_coding	902	1102	1094	1834	1879	1884	5.77816e-14
-0.666346	0.000249651	TRUE	ENSG00000119227.8	PIGZ	protein_coding	97	97	104	67	78	68	3.76039e-05
-0.665659	0.00137676	TRUE	ENSG00000230438.7	SERPINB9P1	lncRNA	55	75	86	51	55	47	0.000268963
0.665505	2.39138e-07	TRUE	ENSG00000196227.11	FAM217B	protein_coding	236	230	255	406	467	430	1.30238e-08
-0.664456	0.0128431	TRUE	ENSG00000176928.7	GCNT4	protein_coding	32	29	37	21	24	26	0.00380757
0.664023	0.000835509	TRUE	ENSG00000089820.16	ARHGAP4	protein_coding	43	49	54	82	85	98	0.000150833
-0.663934	0.0219005	TRUE	ENSG00000214455.4	RCN1P2	processed_pseudogene	30	34	28	18	23	28	0.00717735
-0.663893	7.55401e-05	TRUE	ENSG00000169083.18	AR	protein_coding	178	222	193	115	173	141	9.40261e-06
0.662206	2.47201e-06	TRUE	ENSG00000100889.12	PCK2	protein_coding	126	141	151	244	273	241	1.92975e-07
-0.662173	0.00666128	TRUE	ENSG00000223547.10	ZNF844	protein_coding	48	60	62	38	56	31	0.0017438
-0.661596	0.00278575	TRUE	ENSG00000250271.2	RP11-64D22.5	transcribed_unprocessed_pseudogene	60	54	59	39	46	39	0.000619081
-0.661124	0.00151795	TRUE	ENSG00000081181.8	ARG2	protein_coding	61	89	100	51	69	59	0.00030284
0.660337	1.74225e-07	TRUE	ENSG00000131351.15	HAUS8	protein_coding	216	222	275	418	435	431	9.09954e-09
0.660306	1.68242e-13	TRUE	ENSG00000068489.13	PRR11	protein_coding	2964	3358	3354	5891	5892	5937	5.85712e-16
-0.659856	2.36133e-10	TRUE	ENSG00000117280.13	RAB29	protein_coding	846	942	1031	694	668	672	4.29299e-12
0.658321	1.5455e-05	TRUE	ENSG00000213347.10	MXD3	protein_coding	96	103	109	177	186	188	1.52416e-06
-0.657562	2.74596e-10	TRUE	ENSG00000163755.9	HPS3	protein_coding	763	872	887	582	619	622	5.01415e-12
0.657497	2.16616e-05	TRUE	ENSG00000133574.10	GIMAP4	protein_coding	132	147	159	251	236	304	2.22299e-06
-0.657314	0.0170861	TRUE	ENSG00000210196.2	MT-TP	Mt_tRNA	25	28	28	19	23	19	0.0053385
0.656904	0.0176647	TRUE	ENSG00000132693.12	CRP	protein_coding	19	20	19	32	32	43	0.00555535
0.65685	9.83762e-11	TRUE	ENSG00000257218.6	GATC	protein_coding	696	795	810	1377	1445	1311	1.59241e-12
-0.656672	0.00593331	TRUE	ENSG00000181619.11	GPR135	protein_coding	49	44	56	30	42	35	0.00152217
0.656446	0.0157634	TRUE	ENSG00000114790.13	ARHGEF26	protein_coding	17	18	16	31	34	32	0.00484428
0.655233	6.58363e-15	TRUE	ENSG00000018408.15	WWTR1	protein_coding	5231	6281	6392	10422	10952	10663	9.44944e-18
-0.65486	1.24221e-11	TRUE	ENSG00000136048.14	DRAM1	protein_coding	1345	1526	1671	1043	1102	1133	1.30748e-13
-0.654484	4.81912e-09	TRUE	ENSG00000196693.15	ZNF33B	protein_coding	480	560	573	389	395	381	1.46791e-10
0.654204	3.67239e-13	TRUE	ENSG00000126787.13	DLGAP5	protein_coding	2439	2614	2739	4613	4610	4621	1.72893e-15
-0.654142	0.000149641	TRUE	ENSG00000119950.21	MXI1	protein_coding	112	110	124	79	83	88	2.07381e-05
0.654038	8.55575e-11	TRUE	ENSG00000137713.16	PPP2R1B	protein_coding	615	730	758	1265	1238	1261	1.33716e-12
-0.653658	0.00344906	TRUE	ENSG00000188613.7	NANOS1	protein_coding	49	55	68	35	43	47	0.000802791
0.653596	8.78038e-05	TRUE	ENSG00000253846.3	PCDHGA10	protein_coding	75	91	86	140	169	146	1.11741e-05
-0.652039	0.00613219	TRUE	ENSG00000249042.6	CTD-2015H6.3	lncRNA	42	51	68	36	35	45	0.00158133
-0.651967	6.74857e-05	TRUE	ENSG00000182700.5	IGIP	protein_coding	122	174	151	103	112	106	8.30859e-06
0.650884	0.00366946	TRUE	ENSG00000231672.8	DIRC3	lncRNA	33	40	35	61	60	73	0.000862284
0.649719	0.000124435	TRUE	ENSG00000164619.10	BMPER	protein_coding	77	110	101	149	175	187	1.67884e-05
-0.649385	1.19716e-11	TRUE	ENSG00000164938.14	TP53INP1	protein_coding	2076	2194	2260	1492	1638	1584	1.23607e-13
0.649008	0.00709566	TRUE	ENSG00000138642.15	HERC6	protein_coding	142	72	140	234	190	178	0.0018841
0.648895	2.25961e-10	TRUE	ENSG00000118193.12	KIF14	protein_coding	728	796	774	1364	1381	1351	4.09003e-12
0.648752	0.0035977	TRUE	ENSG00000105929.16	ATP6V0A4	protein_coding	35	47	58	74	102	74	0.000843699
-0.648615	5.99134e-13	TRUE	ENSG00000143799.14	PARP1	protein_coding	2433	2671	2769	1870	1955	1862	3.48751e-15
0.647714	3.33196e-10	TRUE	ENSG00000175063.17	UBE2C	protein_coding	582	671	737	1172	1154	1232	6.19047e-12
0.647571	0.00157976	TRUE	ENSG00000223749.11	MIR503HG	lncRNA	47	46	72	90	105	95	0.000317312
-0.646762	3.61386e-09	TRUE	ENSG00000164236.12	ANKRD33B	protein_coding	520	622	650	416	461	423	1.0518e-10
-0.64646	2.41111e-11	TRUE	ENSG00000165219.22	GAPVD1	protein_coding	1568	1720	1723	1208	1247	1180	2.86464e-13
-0.645672	5.60028e-07	TRUE	ENSG00000198324.14	PHETA1	protein_coding	240	273	307	195	204	197	3.43849e-08
-0.644854	0.0126128	TRUE	ENSG00000105792.19	CFAP69	protein_coding	28	32	41	23	26	25	0.00372419
-0.643018	1.31227e-14	TRUE	ENSG00000092964.18	DPYSL2	protein_coding	6190	7177	7582	4886	5166	5173	2.30204e-17
-0.640331	0.00117701	TRUE	ENSG00000125967.17	NECAB3	protein_coding	79	72	88	58	61	54	0.000223652
0.639883	1.01772e-06	TRUE	ENSG00000133056.14	PIK3C2B	protein_coding	162	192	181	302	335	312	7.01958e-08
0.638626	2.69833e-15	TRUE	ENSG00000113657.13	DPYSL3	protein_coding	6070	7099	7370	11440	12151	11901	3.44257e-18
-0.638106	2.20574e-10	TRUE	ENSG00000174233.12	ADCY6	protein_coding	825	953	997	666	668	694	3.95735e-12
0.636658	1.48404e-09	TRUE	ENSG00000105447.13	GRWD1	protein_coding	382	439	469	741	786	756	3.52638e-11
-0.636264	4.80742e-07	TRUE	ENSG00000171735.19	CAMTA1	protein_coding	310	371	365	241	291	238	2.88652e-08
-0.636087	7.71592e-06	TRUE	ENSG00000158301.19	GPRASP2	protein_coding	170	191	209	133	149	133	6.99545e-07
0.63463	1.34583e-12	TRUE	ENSG00000117632.23	STMN1	protein_coding	3423	3588	3850	6450	6338	6572	8.90709e-15
-0.633845	0.000189167	TRUE	ENSG00000168874.13	ATOH8	protein_coding	136	198	175	135	134	104	2.72716e-05
-0.633469	0.0486042	TRUE	ENSG00000270964.1	MAP2K5-DT	lncRNA	30	21	21	19	21	15	0.0187864
-0.631313	6.09071e-05	TRUE	ENSG00000169891.18	REPS2	protein_coding	155	158	153	111	112	117	7.38209e-06
-0.631236	0.0224447	TRUE	ENSG00000166922.8	SCG5	protein_coding	31	41	28	22	26	25	0.007404
-0.631024	2.0171e-09	TRUE	ENSG00000165240.21	ATP7A	protein_coding	796	985	1016	622	713	720	5.11474e-11
0.630948	2.80098e-07	TRUE	ENSG00000185033.14	SEMA4B	protein_coding	204	256	284	428	471	420	1.56119e-08
0.630871	1.08644e-08	TRUE	ENSG00000161888.11	SPC24	protein_coding	341	370	383	650	647	636	3.75082e-10
0.630241	0.00416449	TRUE	ENSG00000175183.10	CSRP2	protein_coding	37	42	37	64	63	78	0.00100518
0.630082	6.36505e-12	TRUE	ENSG00000072571.20	HMMR	protein_coding	1242	1374	1430	2400	2388	2313	5.58293e-14
-0.629471	0.00341284	TRUE	ENSG00000074410.14	CA12	protein_coding	57	69	61	43	42	53	0.000792957
0.629142	0.0114213	TRUE	ENSG00000125637.16	PSD4	protein_coding	24	34	27	49	45	58	0.00331682
-0.629101	1.942e-08	TRUE	ENSG00000126391.14	FRMD8	protein_coding	530	604	595	390	458	424	7.47955e-10
0.628435	0.030927	TRUE	ENSG00000110848.8	CD69	protein_coding	19	15	25	36	29	42	0.0109148
0.628424	0.000189266	TRUE	ENSG00000164758.7	MED30	protein_coding	64	76	82	134	130	125	2.7301e-05
-0.627147	8.47697e-05	TRUE	ENSG00000163644.15	PPM1K	protein_coding	150	191	193	149	136	111	1.07475e-05
0.626857	1.32271e-13	TRUE	ENSG00000182934.12	SRPRA	protein_coding	2240	2583	2694	4330	4445	4353	3.90241e-16
0.626452	0.000101668	TRUE	ENSG00000131149.19	GSE1	protein_coding	123	115	146	238	242	194	1.31957e-05
0.626182	8.10889e-08	TRUE	ENSG00000152253.9	SPC25	protein_coding	388	387	379	679	673	674	3.7179e-09
0.626106	0.0314076	TRUE	ENSG00000137033.12	IL33	protein_coding	13	19	31	32	38	41	0.0111295
0.625375	0.000440982	TRUE	ENSG00000185862.7	EVI2B	protein_coding	88	89	88	178	150	141	7.2155e-05
-0.624856	0.00309129	TRUE	ENSG00000048052.23	HDAC9	protein_coding	67	75	98	58	72	47	0.000701771
0.624291	1.83491e-07	TRUE	ENSG00000149929.16	HIRIP3	protein_coding	263	273	279	486	488	460	9.70057e-09
-0.624	0.000916522	TRUE	ENSG00000181634.8	TNFSF15	protein_coding	81	95	102	67	60	79	0.000166919
0.623911	3.28045e-05	TRUE	ENSG00000163923.10	RPL39L	protein_coding	122	132	118	219	226	204	3.56792e-06
-0.623569	1.80028e-11	TRUE	ENSG00000185716.12	MOSMO	protein_coding	1238	1412	1491	1013	1044	999	1.99854e-13
-0.623354	0.0131275	TRUE	ENSG00000163884.4	KLF15	protein_coding	32	47	44	29	26	35	0.00390759
0.62272	1.4601e-08	TRUE	ENSG00000092470.12	WDR76	protein_coding	400	421	433	692	737	769	5.36725e-10
0.622012	2.07425e-09	TRUE	ENSG00000188486.3	H2AX	protein_coding	598	811	845	1280	1354	1290	5.37541e-11
0.621923	0.0197247	TRUE	ENSG00000281344.1	HELLPAR	lncRNA	22	23	31	34	53	48	0.00632745
0.621801	0.0426139	TRUE	ENSG00000156968.9	MPV17L	protein_coding	10	16	17	23	33	26	0.0160588
-0.620383	7.93384e-05	TRUE	ENSG00000155465.20	SLC7A7	protein_coding	155	144	180	111	120	119	9.96395e-06
0.619167	0.00797249	TRUE	ENSG00000146094.16	DOK3	protein_coding	32	36	30	50	58	65	0.00216397
0.618085	0.0112072	TRUE	ENSG00000138193.16	PLCE1	protein_coding	30	25	41	56	60	50	0.00323947
0.617394	9.11893e-05	TRUE	ENSG00000285410.1	GABPB1-IT1	lncRNA	83	93	120	170	178	167	1.16704e-05
-0.617359	1.05795e-14	TRUE	ENSG00000133816.18	MICAL2	protein_coding	12535	14520	14999	9958	10992	10279	1.60282e-17
0.61651	1.95425e-12	TRUE	ENSG00000166851.15	PLK1	protein_coding	1228	1402	1472	2290	2464	2370	1.35571e-14
0.615632	8.38596e-11	TRUE	ENSG00000011422.12	PLAUR	protein_coding	1108	1448	1495	2244	2378	2377	1.28874e-12
0.615472	0.00983221	TRUE	ENSG00000091622.16	PITPNM3	protein_coding	23	30	38	58	52	49	0.00277773
-0.615281	0.00309311	TRUE	ENSG00000099308.10	MAST3	protein_coding	60	58	63	44	47	43	0.00070243
-0.61524	2.18928e-09	TRUE	ENSG00000126821.8	SGPP1	protein_coding	593	672	736	488	507	492	5.7608e-11
0.615043	0.0240113	TRUE	ENSG00000236671.9	PRKG1-AS1	lncRNA	16	19	22	35	41	29	0.00803568
-0.614742	0.0309727	TRUE	ENSG00000260807.7	CEROX1	lncRNA	23	26	28	17	24	19	0.0109433
0.614589	0.0345176	TRUE	ENSG00000144837.9	PLA1A	protein_coding	14	17	13	31	26	27	0.01246
-0.613302	7.5015e-14	TRUE	ENSG00000140575.13	IQGAP1	protein_coding	11114	13224	13103	8678	9678	9251	1.67484e-16
0.61267	3.16569e-12	TRUE	ENSG00000109046.15	WSB1	protein_coding	1962	2169	2354	3511	4006	3711	2.44854e-14
-0.612599	3.9793e-13	TRUE	ENSG00000165672.7	PRDX3	protein_coding	2825	3212	3510	2318	2392	2377	2.06247e-15
0.612045	1.07777e-11	TRUE	ENSG00000104756.16	KCTD9	protein_coding	1497	1621	1621	2671	2810	2684	1.09144e-13
-0.611018	4.30079e-06	TRUE	ENSG00000179546.5	HTR1D	protein_coding	211	265	261	191	191	171	3.60771e-07
-0.60999	1.94613e-05	TRUE	ENSG00000152402.11	GUCY1A2	protein_coding	206	284	243	167	188	190	1.97856e-06
0.609442	0.00643381	TRUE	ENSG00000137727.13	ARHGAP20	protein_coding	51	55	38	74	90	82	0.00167194
0.609405	8.26386e-14	TRUE	ENSG00000140943.17	MBTPS1	protein_coding	3058	3474	3765	5916	6072	6119	2.24116e-16
-0.608247	8.26386e-14	TRUE	ENSG00000109790.18	KLHL5	protein_coding	4793	5334	5576	3872	3999	3992	2.03848e-16
-0.605756	0.0437238	TRUE	ENSG00000238045.9	AC009133.12	lncRNA	33	27	37	18	32	25	0.0165747
-0.605602	0.030927	TRUE	ENSG00000198780.12	FAM169A	protein_coding	31	26	31	25	20	23	0.0109142
0.605424	5.72845e-05	TRUE	ENSG00000134802.18	SLC43A3	protein_coding	95	109	120	199	186	177	6.87907e-06
0.605366	4.65396e-09	TRUE	ENSG00000178999.13	AURKB	protein_coding	406	460	490	795	801	755	1.40276e-10
0.604189	0.00685356	TRUE	ENSG00000128408.9	RIBC2	protein_coding	30	32	42	65	58	58	0.001808
-0.604137	9.74214e-11	TRUE	ENSG00000148943.12	LIN7C	protein_coding	1081	1238	1289	854	910	934	1.55501e-12
-0.603669	0.0164149	TRUE	ENSG00000279759.1	CTC-425O23.5	TEC	36	39	49	29	39	26	0.00508245
0.603442	0.00499689	TRUE	ENSG00000229647.2	MYOSLID	lncRNA	68	47	55	102	101	86	0.00124753
-0.603335	7.17773e-07	TRUE	ENSG00000154016.14	GRAP	protein_coding	265	326	359	232	244	235	4.60162e-08
-0.603106	0.00474403	TRUE	ENSG00000163293.12	NIPAL1	protein_coding	50	64	56	38	45	44	0.00117381
0.60258	6.06155e-11	TRUE	ENSG00000152229.18	PSTPIP2	protein_coding	818	903	1021	1523	1594	1597	8.7001e-13
0.602313	6.2826e-07	TRUE	ENSG00000182768.9	NGRN	protein_coding	187	230	225	366	368	372	3.95762e-08
-0.60207	6.82854e-09	TRUE	ENSG00000128591.16	FLNC	protein_coding	3929	5359	5012	3303	3987	3467	2.18888e-10
-0.6009	1.10222e-08	TRUE	ENSG00000130021.15	PUDP	protein_coding	672	824	934	605	630	590	3.83111e-10
0.600143	5.87285e-05	TRUE	ENSG00000255737.2	AGAP2-AS1	lncRNA	98	118	121	179	217	183	7.08526e-06
-0.599639	3.03041e-09	TRUE	ENSG00000223768.2	LINC00205	lncRNA	719	788	877	569	645	584	8.55406e-11
-0.598986	7.62588e-07	TRUE	ENSG00000198435.4	NRARP	protein_coding	402	507	585	335	399	389	4.93758e-08
-0.598106	1.09982e-07	TRUE	ENSG00000107779.14	BMPR1A	protein_coding	372	437	460	327	314	317	5.24895e-09
-0.597869	0.0145869	TRUE	ENSG00000147036.12	LANCL3	protein_coding	31	41	44	27	27	32	0.00442573
-0.597419	3.19291e-09	TRUE	ENSG00000188517.16	COL25A1	protein_coding	808	847	999	638	684	675	9.03822e-11
-0.597245	3.3473e-13	TRUE	ENSG00000197930.13	ERO1A	protein_coding	5506	5884	6637	4399	4625	4553	1.468e-15
-0.597146	2.68945e-13	TRUE	ENSG00000196526.11	AFAP1	protein_coding	4156	4992	5199	3474	3757	3629	1.07226e-15
-0.597056	1.09818e-08	TRUE	ENSG00000101445.10	PPP1R16B	protein_coding	933	1022	1018	674	762	806	3.80041e-10
-0.597051	3.34488e-08	TRUE	ENSG00000086991.13	NOX4	protein_coding	442	494	540	375	377	360	1.37358e-09
0.596741	1.66309e-13	TRUE	ENSG00000138434.17	ITPRID2	protein_coding	3279	3915	4102	6439	6555	6578	5.4371e-16
-0.596733	0.000103188	TRUE	ENSG00000117595.12	IRF6	protein_coding	158	156	172	107	137	121	1.34364e-05
0.596066	2.64566e-12	TRUE	ENSG00000134057.15	CCNB1	protein_coding	2128	2514	2491	4121	4028	4081	1.98303e-14
-0.595741	4.11285e-09	TRUE	ENSG00000152926.15	ZNF117	protein_coding	1043	1107	1228	764	935	844	1.21998e-10
0.595625	0.0363281	TRUE	ENSG00000127533.4	F2RL3	protein_coding	15	31	31	35	55	43	0.0132874
-0.594026	1.7267e-11	TRUE	ENSG00000149218.5	ENDOD1	protein_coding	2293	2448	2711	1754	1904	1934	1.8682e-13
0.593487	0.00770699	TRUE	ENSG00000022567.10	SLC45A4	protein_coding	26	38	38	54	62	60	0.00207224
-0.593405	0.000279202	TRUE	ENSG00000145779.8	TNFAIP8	protein_coding	141	157	162	123	97	129	4.28343e-05
-0.593097	0.00555697	TRUE	ENSG00000180914.11	OXTR	protein_coding	73	69	70	42	56	63	0.00141084
0.592513	0.00750333	TRUE	ENSG00000272711.1	HK2-DT	lncRNA	40	36	34	63	63	63	0.00200908
-0.592348	8.13202e-12	TRUE	ENSG00000064393.16	HIPK2	protein_coding	2228	2545	2537	1730	1918	1857	7.84606e-14
0.591773	1.44996e-12	TRUE	ENSG00000117758.14	STX12	protein_coding	1902	2183	2410	3693	3787	3652	9.71185e-15
-0.591281	0.00190247	TRUE	ENSG00000153832.12	FBXO36	protein_coding	86	90	103	62	87	63	0.000393965
0.591121	0.000982652	TRUE	ENSG00000065618.21	COL17A1	protein_coding	58	70	66	98	125	111	0.000181302
-0.590746	3.21058e-05	TRUE	ENSG00000105270.15	CLIP3	protein_coding	159	214	208	135	147	154	3.47913e-06
0.590546	6.61402e-09	TRUE	ENSG00000119938.9	PPP1R3C	protein_coding	392	441	451	708	766	730	2.10429e-10
-0.590208	0.00971075	TRUE	ENSG00000119431.10	HDHD3	protein_coding	48	47	71	40	43	41	0.00273645
-0.590195	0.0168998	TRUE	ENSG00000154358.23	OBSCN	protein_coding	30	40	44	31	29	26	0.00526629
0.590172	1.44591e-08	TRUE	ENSG00000122912.15	SLC25A16	protein_coding	354	429	460	717	723	688	5.30355e-10
-0.590021	1.94985e-10	TRUE	ENSG00000145675.15	PIK3R1	protein_coding	1255	1353	1391	965	1026	1025	3.35833e-12
-0.590011	3.37337e-07	TRUE	ENSG00000069702.11	TGFBR3	protein_coding	506	565	638	372	486	441	1.92595e-08
0.589907	7.56293e-07	TRUE	ENSG00000177432.8	NAP1L5	protein_coding	211	220	251	383	409	377	4.88596e-08
-0.58983	1.97583e-06	TRUE	ENSG00000175264.8	CHST1	protein_coding	414	587	560	348	441	394	1.49987e-07
0.589024	0.022071	TRUE	ENSG00000272463.1	RP11-532F6.3	lncRNA	24	21	23	43	39	36	0.00725258
0.588955	1.32618e-08	TRUE	ENSG00000133101.10	CCNA1	protein_coding	592	757	818	1151	1236	1324	4.8115e-10
-0.588884	6.46999e-12	TRUE	ENSG00000154305.18	MIA3	protein_coding	1998	2359	2474	1617	1788	1733	5.76324e-14
-0.5885	0.0293398	TRUE	ENSG00000187229.3	RP11-161I2.1	lncRNA	27	34	29	21	27	22	0.0102541
-0.588338	3.81277e-07	TRUE	ENSG00000138613.14	APH1B	protein_coding	402	481	469	302	361	363	2.20417e-08
0.588158	0.0269452	TRUE	ENSG00000225953.3	SATB2-AS1	lncRNA	27	21	27	46	36	47	0.00925713
0.587427	2.53424e-13	TRUE	ENSG00000071073.13	MGAT4A	protein_coding	3083	3608	3705	5987	6010	5945	9.90173e-16
0.587321	0.00403809	TRUE	ENSG00000277782.1	RP11-775C24.5	lncRNA	50	52	48	79	80	100	0.000968871
0.585612	0.0212754	TRUE	ENSG00000163814.8	CDCP1	protein_coding	20	30	23	43	45	38	0.00692838
0.585597	3.7206e-09	TRUE	ENSG00000142731.11	PLK4	protein_coding	792	823	857	1428	1344	1433	1.08583e-10
