# Supplementary material for: Post-GWAS functional analysis identifies CUX1 as a regulator of p16INK4a and cellular senescence
Source: Nat Aging. 2022 Feb 17;2(2):140–54. doi: 10.1038/s43587-022-00177-0 (PMC10154215; doi:10.1038/s43587-022-00177-0)
Supplement: Source Data Fig. 1 — Unprocessed numerical data. [file 43587_2022_177_MOESM6_ESM.xlsx]

## Sheet: Sheet1
Fig. 1E	A	C	T
	0.861468	0.549266	1.18853
	1.02206	0.689884	0.813674
	0.974579	0.791519	1.01032
	1.23579	0.835445	1.03161
	0.933024	0.924551	1.05266
	0.973078		0.675733
Fig. 1G		GAPDH		P16					GAPDH		P16					GAPDH		P16
	WT	22.2594	1.99178e-07	23.8515	6.60679e-08	0.331703		WT	22.3279	1.89946e-07	23.9342	6.23844e-08	0.328432		WT	22.4809	1.70829e-07	24.4737	4.29236e-08	0.251266
		22.1697	2.11959e-07	23.9011	6.38331e-08	0.301158			22.385	1.82582e-07	24.3631	4.63434e-08	0.253823			22.5139	1.66967e-07	24.4021	4.51046e-08	0.270142
	#2	21.418	3.56888e-07	24.0168	5.89146e-08	0.165078		#2	21.3479	3.7467e-07	23.9853	6.02144e-08	0.160713		#2	21.2539	3.99894e-07	23.7929	6.88036e-08	0.172054
		21.0482	4.61162e-07	23.9548	6.15006e-08	0.13336			21.3369	3.77528e-07	23.7175	7.24969e-08	0.192031			21.4906	3.39376e-07	23.7792	6.94622e-08	0.204676
	WT	21.7292	2.87654e-07	24.229	5.0855e-08	0.176792		WT	21.3085	3.85043e-07	24.161	5.33095e-08	0.138451		WT	20.8947	5.12937e-07	23.7691	6.99506e-08	0.136373
		21.483	3.41161e-07	24.1088	5.52739e-08	0.162017			21.0216	4.69767e-07	23.8029	6.83287e-08	0.145452			20.8283	5.37103e-07	23.8113	6.79338e-08	0.126482
	#19	21.6435	3.05254e-07	24.7819	3.46667e-08	0.113567		#19	21.3582	3.71999e-07	24.6924	3.68838e-08	0.0991501		#19	21.4507	3.48887e-07	25.0292	2.92049e-08	0.0837089
		21.3661	3.69965e-07	24.7039	3.65926e-08	0.0989082			21.9996	2.38481e-07	25.1421	2.70066e-08	0.113244			21.4337	3.53029e-07	25.0562	2.86645e-08	0.081196
	WT	26.0749	1.4147e-08	25.4224	2.22378e-08	1.57191		WT	26.3313	1.18438e-08	26.2842	1.22371e-08	1.03321		WT	23.7572	7.05282e-08	24.4756	4.28655e-08	0.607778
		25.6714	1.87126e-08	25.3277	2.37461e-08	1.26899			23.5414	8.19116e-08	24.4025	4.50934e-08	0.550513			23.5908	7.9151e-08	24.3844	4.56639e-08	0.576921
	#56	21.014	4.72219e-07	22.5839	1.59065e-07	0.336845		#56	20.5801	6.37923e-07	22.3603	1.85732e-07	0.291152		#56	21.014	4.72219e-07	22.5839	1.59065e-07	0.336845
		20.4842	6.81789e-07	22.4304	1.76926e-07	0.259502			20.5801	6.37923e-07	22.3603	1.85732e-07	0.291152			20.4842	6.81789e-07	22.4304	1.76926e-07	0.259502
Fig. 1H			GAPDH		P16						GAPDH		P16						1st	2ed
	3	aa	29.0253	1.83024e-09	Undetermined	#VALUE!			3	aa	29.3174	1.49481e-09	40.9227	4.79763e-13	0.000320952		3	aa		0.000320952	0.000320952
	4	aa	30.8525	5.15787e-10	Undetermined	#VALUE!			4	aa	30.8835	5.04818e-10	39.5487	1.2435e-12	0.00246327		4	aa		0.00246327	0.00246327
	5	aa	31.1512	4.19337e-10	41.4944	3.22817e-13	0.000769826	0.000457847	5	aa	30.784	5.40852e-10	Undetermined	#VALUE!			5	aa	0.000769826		0.000769826
	11	aa	30.4083	7.01773e-10	Undetermined	#VALUE!			11	aa	30.092	8.73809e-10	37.9517	3.76172e-12	0.00430497		11	aa		0.00430497	0.00430497
	12	aa	27.1507	6.71173e-09	38.4684	2.62932e-12	0.00039175		12	aa	27.0238	7.32872e-09	38.401	2.75524e-12	0.000375951		12	aa	0.00039175	0.000375951	0.000383851
	14	aa	26.56	1.01074e-08	44.5905	3.775e-14	3.73489e-06		14	aa	26.4638	1.08042e-08	39.1585	1.62973e-12	0.000150842		14	aa	3.73489e-06	0.000150842	7.72887e-05
	19	aa	28.7426	2.22651e-09	41.4963	3.22391e-13	0.000144796		19	aa	28.667	2.34632e-09	38.1909	3.18698e-12	0.00135829		19	aa	0.000144796	0.00135829	0.000751541
	20	aa	29.8415	1.03949e-09	Undetermined	#VALUE!			20	aa	29.7855	1.08062e-09	Undetermined	#VALUE!			20	aa
	22	aa	28.3858	2.85107e-09	38.0226	3.58138e-12	0.00125615		22	aa	28.304	3.01752e-09	39.471	1.31229e-12	0.000434891		22	aa	0.00125615	0.000434891	0.000845521
	24	aa	29.9888	9.38557e-10	Undetermined	#VALUE!			24	aa	29.2525	1.5636e-09	Undetermined	#VALUE!			24	aa
	26	aa	26.8906	8.03732e-09	39.3238	1.45333e-12	0.000180823		26	aa	26.0432	1.44616e-08	38.5305	2.51871e-12	0.000174166		26	aa	0.000180823	0.000174166	0.000177494
	48	ga	29.1946	1.62765e-09	Undetermined	#VALUE!			48	aa	28.1309	3.40216e-09	40.5332	6.28475e-13	0.000184728		48	aa		0.000184728	0.000184728
	15	ga	25.6569	1.89018e-08	36.8886	7.85984e-12	0.000415825		15	ga	24.9139	3.16354e-08	38.1827	3.20527e-12	0.000101319		15	ga	0.000415825	0.000101319	0.000258572
	16	ga	25.8949	1.60267e-08	36.7072	8.91298e-12	0.000556134		16	ga	25.1759	2.63818e-08	37.2352	6.18145e-12	0.000234308		16	ga	0.000556134	0.000234308	0.000395221
	21	ga	30.798	5.35653e-10	Undetermined	#VALUE!			21	ga	30.8028	5.33877e-10	43.1506	1.02418e-13	0.000191839		21	ga		0.000191839	0.000191839
	23	ga	29.7083	1.13999e-09	Undetermined	#VALUE!			23	ga	29.1856	1.63775e-09	37.6986	4.48329e-12	0.00273747		23	ga		0.00273747	0.00273747
	25	ga	29.9128	9.89338e-10	Undetermined	#VALUE!			25	ga	29.84	1.04058e-09	Undetermined	#VALUE!			25	ga
	33	ga	25.8334	1.67254e-08	38.9054	1.94222e-12	0.000116124		33	ga	25.8013	1.7101e-08	37.8928	3.91872e-12	0.000229152		33	ga	0.000116124	0.000229152	0.000172638
	34	ga	26.5008	1.05308e-08	40.3324	7.22316e-13	6.8591e-05		34	ga	26.3355	1.18094e-08	36.641	9.33169e-12	0.000790193		34	ga	6.8591e-05	0.000790193	0.000429392
	38	ga	28.3651	2.89233e-09	40.718	5.52905e-13	0.000191162		38	ga	28.114	3.44218e-09	39.0509	1.75592e-12	0.00051012		38	ga	0.000191162	0.00051012	0.000350641
	39	ga	32.4277	1.73092e-10	Undetermined	#VALUE!			39	ga	32.3348	1.8461e-10	Undetermined	#VALUE!			39	ga
	47	ga	26.7635	8.77784e-09	40.0101	9.03178e-13	0.000102893		47	ga	26.6196	9.69844e-09	39.1571	1.63129e-12	0.000168202		47	ga	0.000102893	0.000168202	0.000135547
	8	gg	28.6895	2.30998e-09	Undetermined	#VALUE!			8	gg	28.5801	2.49187e-09	39.4375	1.3432e-12	0.000539034		8	gg		0.000539034	0.000539034
	9	gg	26.6364	9.58623e-09	37.4555	5.30601e-12	0.000553503		9	gg	26.6849	9.26909e-09	38.1148	3.35972e-12	0.000362465		9	gg	0.000553503	0.000362465	0.000457984
	10	gg	25.902	1.59483e-08	45.2014	2.47184e-14	1.54991e-06		10	gg	25.7931	1.71985e-08	Undetermined	#VALUE!			10	gg	1.54991e-06		1.54991e-06
	13	gg	25.782	1.73316e-08	41.1279	4.16167e-13	2.4012e-05		13	gg	25.8326	1.67341e-08	38.3514	2.85158e-12	0.000170405		13	gg	2.4012e-05	0.000170405	9.72086e-05
	28	gg	26.1539	1.33935e-08	42.9685	1.16199e-13	8.67579e-06		28	gg	25.9298	1.56441e-08	Undetermined	#VALUE!			28	gg	8.67579e-06		8.67579e-06
	29	gg	27.6621	4.70858e-09	39.644	1.16408e-12	0.000247225		29	gg	27.0632	7.13147e-09	Undetermined	#VALUE!			29	gg	0.000247225		0.000247225
	37	gg	30.6169	6.07285e-10	45.2014	2.47184e-14	4.07031e-05		37	gg	30.6856	5.79054e-10	Undetermined				37	gg	4.07031e-05		4.07031e-05
	43	gg	32.9105	1.23865e-10	45.2014	2.47184e-14	0.000199559		43	gg	32.9451	1.20929e-10	Undetermined				43	gg	0.000199559		0.000199559
	2	aa	32.4953	1.65175e-10	36.5511	9.93172e-12	0.0601286
	6	ga	33.1248	1.06767e-10	36.5786	9.74425e-12	0.0912668
