# Supplementary material for: Post-GWAS functional analysis identifies CUX1 as a regulator of p16INK4a and cellular senescence
Source: Nat Aging. 2022 Feb 17;2(2):140–54. doi: 10.1038/s43587-022-00177-0 (PMC10154215; doi:10.1038/s43587-022-00177-0)
Supplement: Source Data Fig. 2 — Unprocessed numerical data. [file 43587_2022_177_MOESM7_ESM.xlsx]

## Sheet: Sheet1
Fig. 2A					1st						2nd						3ed
	rs1537371				wt cux1 sigma
		wt input	28.1423	3.37528e-09	30.4426	6.85265e-10	0.203025		27.9296	3.91153e-09	30.8016	5.34315e-10	0.1366		28.0468	3.60643e-09	29.7209	1.13007e-09	0.313349
			26.464	1.0803e-08	28.9053	1.98901e-09	0.184116		28.0468	3.60643e-09	30.5103	6.53881e-10	0.18131		27.3521	5.83726e-09	30.3527	7.29348e-10	0.124947
		shCUX1 input			21 cux1 sigma
			23.9141	6.32634e-08	28.467	2.69518e-09	0.0426025		23.6539	7.57668e-08	28.3469	2.92914e-09	0.0386599		23.2307	1.01592e-07	28.3628	2.89692e-09	0.0285153
			22.3141	1.91776e-07	26.6412	9.55424e-09	0.0498197		23.5023	8.41593e-08	28.5409	2.56053e-09	0.0304248		22.4372	1.76088e-07	27.2995	6.05376e-09	0.0343793
		wt input			wt igg
			28.1423	3.37528e-09	35.4535	2.1254e-11	0.00629696		26.464	1.0803e-08	30.1431	8.43361e-10	0.0780672		28.0468	3.60643e-09	32.9183	1.232e-10	0.0341611
			24.2418	5.04067e-08	32.4745	1.67571e-10	0.00332438		27.9296	3.91153e-09	31.7656	2.7391e-10	0.0700262		27.3521	5.83726e-09	32.1452	2.10538e-10	0.036068
		shCUX1 input			21 igg
			23.9141	6.32634e-08	28.7122	2.27392e-09	0.0359437		23.6539	7.57668e-08	29.2051	1.61576e-09	0.0213255		23.2307	1.01592e-07	30.4198	6.96192e-10	0.00685284
			22.3141	1.91776e-07	29.5539	1.26876e-09	0.00661583		23.5023	8.41593e-08	30.0777	8.82506e-10	0.0104861		22.4372	1.76088e-07	29.0309	1.82323e-09	0.0103541
	con				wt cux1 sigma
		shCUX1 input	27.8921	4.01453e-09	32.4768	1.67309e-10	0.0416759		27.9562	3.84021e-09	35.2041	2.52642e-11	0.00657887		27.9562	3.84021e-09	30.918	4.92895e-10	0.128351
			27.8921	4.01453e-09	31.1007	4.34276e-10	0.108176		27.8243	4.2078e-09	33.5474	7.9659e-11	0.0189313		27.8243	4.2078e-09	30.8207	5.2727e-10	0.125308
					wt cux1 sigma
		shCUX1 input	27.2304	6.3508e-09	31.3814	3.57494e-10	0.0562912		27.1317	6.80057e-09	31.3898	3.55407e-10	0.0522613		26.7715	8.72932e-09	30.8481	5.17378e-10	0.059269
			26.7715	8.72932e-09	30.9801	4.72129e-10	0.0540854		27.2304	6.3508e-09	30.417	6.97562e-10	0.109838		27.1317	6.80057e-09	31.1435	4.21578e-10	0.0619916
					wt igg
		shCUX1 input	27.8921	4.01453e-09	32.1309	2.12636e-10	0.0529666		27.9562	3.84021e-09	32.1146	2.15053e-10	0.0560003		26.5065	1.04892e-08	30.167	8.2951e-10	0.0790822
			27.8243	4.2078e-09	32.9381	1.21515e-10	0.0288785		26.6477	9.51141e-09	29.9226	9.82685e-10	0.103316		26.5805	9.96508e-09	29.5203	1.29872e-09	0.130327
					wt igg
		shCUX1 input	27.2304	6.3508e-09	32.9815	1.17918e-10	0.0185673		27.1317	6.80057e-09	31.317	3.73812e-10	0.0549678		25.875	1.62496e-08	29.1413	1.68883e-09	0.103931
			26.7715	8.72932e-09	31.865	2.55672e-10	0.0292889		25.8963	1.60111e-08	29.6115	1.21912e-09	0.0761419		26.1854	1.31042e-08	29.515	1.30344e-09	0.0994672
Fig. 2B
	INPUT	8	7	1.14286
		5	6	0.833333
		7	6	1.16667
	SIGMA	10	6	1.66667
		8	5	1.6
		6	4	1.5
Fig. 2D
	Scrambled	shRNA CUX1	Scrambled	shRNA CUX1		PLVX	PLVX-CUX1	PLVX	PLVX-CUX1
	rs1537371-A		CON			rs1537371-A		CON
	1.57747		0.884753	1.05861		3.62401	4.22917	1.47263	1.48595
	1.34277	1.52091	0.888079	1.13295		3.51686	4.74138	1.35292	1.43649
	1.71283	1.38786	1.2245	0.80353		3.72182	3.57692	1.39817	1.58039
	1.79577	1.18079	1.04867	1.62688		3.90916	3.91818	1.46119	1.55205
	1.85486	1.44122	1.04407	0.977528		3.73377	4.40187	1.52317	1.52889
	1.77236	0.973646	0.909929	1.08046		3.90006	4.52273	1.30435	1.41667
Fig. 2E
	CUX1 shRNA 21
	WT	27.1732	17.6091	9.56404	9.85875	-0.294959	1.22685
		27.2399	17.3089	9.93099		0.0719902	0.951325
		27.0531	17.0896	9.9635		0.104499	0.930128
		27.058	17.0816	9.97647		0.117467	0.921805
	shCUX1	27.6341	17.374	10.2601		0.401078	0.757292
		27.579	17.4182	10.1608		0.301767	0.811258
		27.5754	17.5318	10.0436		0.184585	0.879902
		27.5839	17.4134	10.1706		0.311555	0.805773
Fig. 2F
		gapdh		p14							gapdh		p16										p14
	wt	29.8139	1.05952e-09	36.7448	8.684e-12	0.00819615	0.00827828			wt	29.8139	1.05952e-09	28.643	2.38554e-09	2.25153	2.29695	0.00965007	0.857846		wt	28.5217	2.59479e-09	38.5895	2.4177e-12	0.00093175	0.00207511	1
		29.6729	1.16831e-09	36.5751	9.76754e-12	0.0083604					29.6729	1.16831e-09	28.445	2.73661e-09	2.34237						28.7773	2.17358e-09	37.0567	6.99558e-12	0.00321847
		29.351	1.46037e-09	36.0359	1.41942e-11	0.0097196	0.00897212				29.351	1.46037e-09	27.4979	5.27598e-09	3.61278	3.60243		0.929747		shCUX1	26.3838	1.14206e-08	35.9125	1.54622e-11	0.00135389	0.00156482	0.75409
		29.2897	1.52375e-09	36.2156	1.25323e-11	0.00822463					29.2897	1.52375e-09	27.4449	5.47344e-09	3.59209						26.5035	1.05115e-08	35.6408	1.86658e-11	0.00177575
		30.5075	6.55119e-10	36.8143	8.2754e-12	0.0126319	0.0116998				30.5075	6.55119e-10	28.6201	2.42384e-09	3.69985	3.62393		1.21241
		30.2424	7.87302e-10	36.7795	8.47745e-12	0.0107677					30.2424	7.87302e-10	28.4154	2.79336e-09	3.54801								p15
																				wt	28.5217	2.59479e-09	33.1044	1.08288e-10	0.0417329	0.0505649	1
																					28.7773	2.17358e-09	32.8507	1.29104e-10	0.059397
	shCUX1	30.8123	5.30373e-10	38.8499	2.01843e-12	0.00380568	0.00361369			shCUX1	30.8123	5.30373e-10	29.3998	1.41178e-09	2.66187	2.32013		0.374473		shCUX1	26.3838	1.14206e-08	31.3658	3.61368e-10	0.0316419	0.0348263	0.688745
		30.554	6.34372e-10	38.745	2.17063e-12	0.00342169					30.554	6.34372e-10	29.5696	1.25504e-09	1.97839						26.5035	1.05115e-08	31.2209	3.9955e-10	0.0380108
		26.6985	9.18218e-09	35.5563	1.97926e-11	0.00215554	0.00235505				26.6985	9.18218e-09	26.2402	1.26155e-08	1.37391	1.28139		0.244045					p16
		26.4508	1.09021e-08	35.0635	2.785e-11	0.00255456					26.4508	1.09021e-08	26.2012	1.2961e-08	1.18886					wt	28.5217	2.59479e-09	27.4409	5.48875e-09	2.11529	2.37834	1
		27.2306	6.34997e-09	36.4188	1.08856e-11	0.00171428	0.00141373				27.2306	6.34997e-09	26.4889	1.06178e-08	1.67211	1.63774		0.1465			28.7773	2.17358e-09	27.376	5.74124e-09	2.64138
		27.0287	7.30406e-09	36.8397	8.13079e-12	0.00111319					27.0287	7.30406e-09	26.3475	1.17112e-08	1.60338					shCUX1	26.3838	1.14206e-08	27.3521	5.83706e-09	0.511101	0.537465	0.225983
																					26.5035	1.05115e-08	27.3301	5.92668e-09	0.563829
		gapdh		p15							gapdh		anril										anril
	wt	29.8139	1.05952e-09	33.1595	1.0423e-10	0.098375	0.0957665			wt	29.8139	1.05952e-09	33.413	8.74349e-11	0.082523	0.082523	0.00965007	0.857846		wt	28.5217	2.59479e-09	33.9878	5.87015e-11	0.0226228	0.0285652	1
		29.6729	1.16831e-09	33.0971	1.08837e-10	0.093158					29.6729	1.16831e-09	38.858	2.00713e-12							28.7773	2.17358e-09	33.6342	7.50047e-11	0.0345075
		29.351	1.46037e-09	32.4914	1.65618e-10	0.113408	0.118003				29.351	1.46037e-09	32.8882	1.25799e-10	0.0861422	0.0861422		0.929747		shCUX1	26.3838	1.14206e-08	33.4697	8.40646e-11	0.0073608	0.00871989	0.305263
		29.2897	1.52375e-09	32.3177	1.86808e-10	0.122598					29.2897	1.52375e-09	33.9601	5.98397e-11							26.5035	1.05115e-08	33.136	1.05945e-10	0.010079
		30.5075	6.55119e-10	32.7799	1.35603e-10	0.206989	0.180988				30.5075	6.55119e-10	32.8001	1.33717e-10	0.204112	0.204112		1.21241
		30.2424	7.87302e-10	32.9322	1.22021e-10	0.154986					30.2424	7.87302e-10	36.6274	9.41985e-12
	shCUX1	30.8123	5.30373e-10	33.4588	8.47002e-11	0.1597				shCUX1	30.8123	5.30373e-10	33.544	7.98427e-11	0.150541	0.150541		0.374473
		30.554	6.34372e-10	33.275	9.62099e-11	0.151662					30.554	6.34372e-10	35.033	2.84457e-11
		26.6985	9.18218e-09	31.196	4.06498e-10	0.0442703	0.042243				26.6985	9.18218e-09	31.4961	3.30174e-10	0.0359582	0.0359582		0.244045
		26.4508	1.09021e-08	31.0869	4.38434e-10	0.0402157					26.4508	1.09021e-08	32.2826	1.91407e-10
		27.2306	6.34997e-09	31.5927	3.08784e-10	0.0486276	0.0431355				27.2306	6.34997e-09	32.2628	1.94059e-10	0.0305606	0.0305606		0.1465
		27.0287	7.30406e-09	31.7601	2.74949e-10	0.0376433					27.0287	7.30406e-09	33.7238	7.04914e-11
