# Supplementary material for: Post-GWAS functional analysis identifies CUX1 as a regulator of p16INK4a and cellular senescence
Source: Nat Aging. 2022 Feb 17;2(2):140–54. doi: 10.1038/s43587-022-00177-0 (PMC10154215; doi:10.1038/s43587-022-00177-0)
Supplement: Source Data Fig. 3 — Unprocessed numerical data. [file 43587_2022_177_MOESM8_ESM.xlsx]

## Sheet: Sheet1
Fig. 3A		p5 WT	p15 WT	p15 shRNA			None	Low	High
		0	19.7	0		p5 WT	89.5	10	0.5
		0	21.05	5.68		p15 WT	75.61	16.46	7.93
		1	17.5	10.61		p15 shRNA	89.05	7.3	3.65
Fig. 3B
		GAPDH		CUX1				GAPDH		P16
	p5	15.5208	2.12708e-05	28.5384	2.56498e-09	0.000120587	P5	21.8871	2.57818e-07	28.8147	2.11795e-09	0.00821492
		15.6999	1.87873e-05	28.9414	1.9399e-09	0.000103256		22.7505	1.41716e-07	28.8567	2.05718e-09	0.0145162
		15.9981	1.52784e-05	29.0014	1.86079e-09	0.000121793		22.4416	1.75551e-07	29.0573	1.79016e-09	0.0101974
		15.4721	2.20005e-05	28.51	2.61595e-09	0.000118904		21.941	2.48377e-07	28.4819	2.66741e-09	0.0107394
		15.4707	2.20213e-05	28.7462	2.22086e-09	0.00010085		22.2088	2.06287e-07	28.5728	2.50463e-09	0.0121415
		15.8373	1.70808e-05	29.0595	1.78736e-09	0.000104642		22.3125	1.91981e-07	29.0691	1.77557e-09	0.00924866
	p10	17.3447	6.00787e-06	29.0895	1.75064e-09	0.00029139	P10	22.8349	1.33666e-07	27.3596	5.80672e-09	0.043442
		17.6635	4.81674e-06	29.2301	1.58799e-09	0.000329682		22.4141	1.78925e-07	27.4102	5.60684e-09	0.0313362
		17.9354	3.98931e-06	29.5851	1.24161e-09	0.000311233		22.659	1.50995e-07	27.5187	5.20038e-09	0.0344408
		16.2117	1.31759e-05	28.4514	2.72445e-09	0.000206776		22.8108	1.35911e-07	28.2628	3.1049e-09	0.0228451
		16.494	1.08348e-05	28.7034	2.28781e-09	0.000211154		22.3933	1.81528e-07	27.0647	7.12377e-09	0.0392433
		17.0209	7.51991e-06	28.8234	2.10518e-09	0.000279948		22.9155	1.264e-07	27.1112	6.8978e-09	0.054571
Fig. 3C										Length
	P5	22.9457	24.447	-1.50129	22.9641	24.376	-1.41193	-0.0893564	1.0639	739.407
		22.9355	24.447	-1.51157	23.0546	24.376	-1.32146	-0.190108	1.14085	792.89
		23.1149	24.447	-1.33214	23.1083	24.376	-1.26773	-0.0644026	1.04565	726.728
		22.37	23.0427	-0.672628	23.7855	24.8073	-1.02178	0.34915	0.785047	545.607
		22.4141	23.0427	-0.628519	24.0557	24.8073	-0.751614	0.123095	0.918216	638.16
	P10	23.4824	23.0427	0.439745	24.774	24.8073	-0.0332699	0.473015	0.720457	500.718
		23.5313	23.0427	0.48868	24.4149	24.8073	-0.392442	0.881122	0.542945	377.347
		23.3537	24.447	-1.09331	23.2605	24.376	-1.11553	0.0222197	0.984717	684.378
		23.3969	24.447	-1.05011	23.1844	24.376	-1.19163	0.141525	0.90656	630.059
Fig. 3D				CUX1							P16
	wt	17.4035	5.76791e-06	30.2598	7.77834e-10	0.000134855		wt	18.6811	2.37925e-06	27.6269	4.82476e-09	0.00202785
		17.4184	5.7087e-06	30.5939	6.17036e-10	0.000108087			18.8676	2.09067e-06	27.8135	4.23926e-09	0.00202771
		17.3923	5.81284e-06	30.5162	6.51184e-10	0.000112025			18.9372	1.99228e-06	27.6767	4.66099e-09	0.00233953
		15.6501	1.9447e-05	28.9847	1.88253e-09	9.6803e-05			20.3301	7.58656e-07	29.1458	1.68355e-09	0.00221912
		15.6196	1.9862e-05	29.0381	1.81412e-09	9.1336e-05			20.5094	6.69974e-07	29.0194	1.83772e-09	0.00274298
		15.5633	2.06523e-05	29.2396	1.5776e-09	7.63888e-05			20.6769	5.96511e-07	28.9819	1.88621e-09	0.00316207
	shcux1	14.6504	3.88863e-05	28.9433	1.93736e-09	4.9821e-05		shcux1	20.1355	8.68202e-07	30.8475	5.17575e-10	0.000596146
		14.7422	3.64877e-05	28.1928	3.25923e-09	8.93242e-05			20.2519	8.00881e-07	30.6544	5.91707e-10	0.00073882
		15.4408	2.24835e-05	29.1226	1.71093e-09	7.60974e-05			20.2805	7.85149e-07	30.0755	8.83866e-10	0.00112573
		13.684	7.59834e-05	28.3597	2.90315e-09	3.82077e-05			19.6638	1.20398e-06	29.5318	1.28833e-09	0.00107006
		13.8422	6.80884e-05	28.2973	3.03158e-09	4.45242e-05			19.6508	1.21483e-06	28.8189	2.11176e-09	0.00173831
		13.9862	6.16224e-05	28.426	2.77281e-09	4.49968e-05			19.9305	1.00075e-06	29.3351	1.47657e-09	0.00147546
Fig. 3E				il6							il1b							icam1
	wt	19.157	1.71062e-06	25.562	2.01869e-08	0.0118009		wt	19.157	1.71062e-06	29.5077	1.31009e-09	0.000765854		wt	18.4785	2.73781e-06	24.2216	5.11187e-08	0.0186713
		19.0618	1.82734e-06	25.5581	2.02414e-08	0.011077			19.0618	1.82734e-06	29.3139	1.49842e-09	0.00082			18.7761	2.22759e-06	24.2929	4.86543e-08	0.0218416
		18.8939	2.05295e-06	25.5768	1.99813e-08	0.00973299			18.8939	2.05295e-06	29.7512	1.10661e-09	0.000539033			18.5812	2.54981e-06	24.458	4.33904e-08	0.0170171
		18.8913	2.0566e-06	25.4521	2.17855e-08	0.0105929			18.8913	2.0566e-06	29.341	1.47052e-09	0.000715025			18.2703	3.16295e-06	24.0661	5.69361e-08	0.0180009
		18.7961	2.19691e-06	25.5158	2.08442e-08	0.00948796			18.7961	2.19691e-06	29.3561	1.45527e-09	0.00066242			18.411	2.86911e-06	24.2851	4.89165e-08	0.0170494
		18.3428	3.00786e-06	25.5304	2.06346e-08	0.00686023			18.3428	3.00786e-06	29.2401	1.57712e-09	0.000524332
	shcux1	19.4907	1.35738e-06	26.4504	1.09052e-08	0.00803397		shcux1	19.4907	1.35738e-06	30.5815	6.22375e-10	0.000458511		shcux1	18.9135	2.02514e-06	25.2114	2.57394e-08	0.0127099
		19.3583	1.48789e-06	26.5757	9.99802e-09	0.0067196			19.3583	1.48789e-06	30.6847	5.79418e-10	0.000389423			18.8983	2.04673e-06	25.4507	2.18058e-08	0.010654
		19.2065	1.65302e-06	26.4878	1.06263e-08	0.0064284			19.2065	1.65302e-06	30.4294	6.91567e-10	0.000418365			19.1665	1.69939e-06	25.5136	2.08752e-08	0.0122839
		18.9782	1.9364e-06	25.7661	1.75235e-08	0.00904954			18.9782	1.9364e-06	29.6376	1.1973e-09	0.000618314			18.5493	2.60679e-06	25.14	2.70467e-08	0.0103755
		18.8322	2.14268e-06	25.6805	1.85953e-08	0.00867857			18.8322	2.14268e-06	29.5194	1.29953e-09	0.000606501			18.6073	2.50406e-06	25.4199	2.22773e-08	0.00889647
		18.6845	2.37365e-06	25.7471	1.77566e-08	0.00748071			18.6845	2.37365e-06	29.7385	1.11642e-09	0.000470337			18.653	2.42591e-06	25.6201	1.93902e-08	0.00799295
Fig. 3F	p5 Scrambled	p10 Scrambled	p10 CUX1 shRNA			Software Version	2.09.1
	1.19954	0.714457	1.39821
	0.902812	0.662853	1.39563			Experiment File Path:
	1.0344	0.647372	1.32596			Protocol File Path:
	1.12471	0.804764	1.33628			Plate Number	Plate 1
	0.892491	0.680915	1.42401			Date	2021-03-24
	0.964736	0.918293	1.41369			Time	17:20:47
	1.17115	0.809924	1.35177			Reader Type:	Synergy HTX
	0.956996	1.10407	1.33628			Reader Serial Number:	150827C
	1.00086	0.895071	1.55302			Reading Type	Reader
	1.02924	0.717037	1.3079
	0.846047	0.791863	1.15051			Procedure Details
	0.87701	0.802184	1.44981			Plate Type	96 WELL PLATE
						Eject plate on completion
						Read	Absorbance Endpoint
							Full Plate
							Wavelengths: 450
							Read Speed: Normal, Delay: 100 msec, Measurements/Data Point: 8
						Results
						Actual Temperature:	27
								1	2	3	4	5	6	7	8	9	10	11	12
						P10 Scrambled	A	0.34	0.32	0.314	0.375	0.327	0.419	0.377	0.491	0.41	0.341	0.37	0.374	450
						P5 Scrambled	B	0.528	0.413	0.464	0.499	0.409	0.437	0.517	0.434	0.451	0.462	0.391	0.403	450
							C													450
							D													450
						P10 shCUX1	E	0.605	0.604	0.577	0.581	0.615	0.611	0.587	0.581	0.665	0.57	0.509	0.625	450
							F													450
							G													450
						medium background	H	0.06	0.055	0.056	0.057	0.056	0.052	0.072	0.061	0.076	0.086			450
							Fig 3F
						P5	P10	P10
						Scrambled	Scrambled	CUX1 shRNA		Background removel					Fold change
						0.528	0.34	0.605		0.4649	0.2769	0.5419		1.19953	0.714457	1.39821
						0.413	0.32	0.604		0.3499	0.2569	0.5409		0.902812	0.662853	1.39563
						0.464	0.314	0.577		0.4009	0.2509	0.5139		1.0344	0.647372	1.32596
						0.499	0.375	0.581		0.4359	0.3119	0.5179		1.12471	0.804764	1.33629
						0.409	0.327	0.615		0.3459	0.2639	0.5519		0.892491	0.680915	1.42401
						0.437	0.419	0.611		0.3739	0.3559	0.5479		0.964736	0.918293	1.41369
						0.517	0.377	0.587		0.4539	0.3139	0.5239		1.17115	0.809924	1.35177
						0.434	0.491	0.581		0.3709	0.4279	0.5179		0.956996	1.10407	1.33629
						0.451	0.41	0.665		0.3879	0.3469	0.6019		1.00086	0.895071	1.55302
						0.462	0.341	0.57		0.3989	0.2779	0.5069		1.02924	0.717037	1.3079
						0.391	0.37	0.509		0.3279	0.3069	0.4459		0.846047	0.791863	1.15051
						0.403	0.374	0.625		0.3399	0.3109	0.5619		0.87701	0.802184	1.44981
										0.387567
										P5 average
Fig. 3G	p5 Scrambled	p10 Scrambled	p10 CUX1 shRNA
	15.8	3.27	14.5
	15.6	6.42	12.4
	12.3	6.47	12.3
