# Supplementary material for: Post-GWAS functional analysis identifies CUX1 as a regulator of p16INK4a and cellular senescence
Source: Nat Aging. 2022 Feb 17;2(2):140–54. doi: 10.1038/s43587-022-00177-0 (PMC10154215; doi:10.1038/s43587-022-00177-0)
Supplement: Source Data Fig. 4 — Unprocessed numerical data. [file 43587_2022_177_MOESM9_ESM.xlsx]

## Sheet: Sheet1
Fig. 4A				cux1							P16
	wt-1	16.243	1.28936e-05	28.0185	3.67785e-09	0.000285247		wt-1	25.6479	1.90201e-08	30.8313	5.23433e-10	0.02752
		16.5034	1.07641e-05	27.7511	4.42666e-09	0.000411244			25.7989	1.713e-08	30.4524	6.80628e-10	0.0397332
	wt-2	16.416	1.14368e-05	27.7321	4.48545e-09	0.000392195		wt-2	25.809	1.70109e-08	30.7569	5.51124e-10	0.0323984
		16.417	1.14285e-05	28.1248	3.41665e-09	0.000298958			25.9537	1.53869e-08	30.6703	5.85234e-10	0.0380347
	wt-3	16.1235	1.40066e-05	28.49	2.65241e-09	0.000189369		wt-3	26.0426	1.44676e-08	30.5654	6.29352e-10	0.0435006
		18.7076	2.33592e-06	28.6222	2.42017e-09	0.00103607			26.2595	1.2448e-08	30.7116	5.68718e-10	0.0456876
		16.1004	1.42333e-05	28.5806	2.49099e-09	0.000175011		p200-1	31.1295	4.25681e-10	34.3276	4.63841e-11	0.108964
	p200-1	19.2663	1.58585e-06	25.8318	1.67433e-08	0.0105579			31.2402	3.94236e-10	34.7044	3.57207e-11	0.0906074
		19.0632	1.82562e-06	25.8535	1.64941e-08	0.0090348		p200-2	31.3466	3.66224e-10	34.4621	4.22546e-11	0.115379
	p200-2	19.189	1.67317e-06	26.6487	9.5048e-09	0.00568071			31.4957	3.30255e-10	34.7896	3.36725e-11	0.101959
		19.1079	1.76995e-06	26.0436	1.44572e-08	0.00816815		p200-3	31.5521	3.17597e-10	34.8686	3.18798e-11	0.100378
	p200-3	18.4935	2.70961e-06	25.6383	1.91476e-08	0.00706654			31.8771	2.53535e-10	34.5671	3.92883e-11	0.154962
		19.3977	1.44784e-06	25.618	1.94188e-08	0.0134122		p200-shp16-1	26.6327	9.611e-09	31.4362	3.4417e-10	0.03581
		18.2869	3.12667e-06	25.6162	1.94422e-08	0.00621817			26.6555	9.46018e-09	31.4573	3.39175e-10	0.0358529
	p200-shp16-1	18.7256	2.30695e-06	24.8034	3.41544e-08	0.014805		p200-shp16-2	26.6914	9.22757e-09	31.3941	3.54342e-10	0.0384003
		18.5926	2.52975e-06	25.3583	2.32487e-08	0.0091901			26.9636	7.64116e-09	31.311	3.7535e-10	0.0491221
	p200-shp16-2	18.8128	2.1716e-06	25.1854	2.62075e-08	0.0120683		p200-shp16-3	26.9872	7.51698e-09	31.3782	3.5829e-10	0.047664
		18.7865	2.21163e-06	25.49	2.12196e-08	0.00959452			27.2493	6.26836e-09	31.8184	2.6407e-10	0.0421274
	p200-shp16-3	19.0486	1.84418e-06	26.1146	1.37634e-08	0.00746316
		19.2653	1.58697e-06	26.1731	1.32164e-08	0.00832806
		18.8319	2.14307e-06	26.136	1.35609e-08	0.00632782
Fig. 4B	Scrambled	CUX1	CUX1/shp16			None	Low	High
	3.63636	70	11.6667		Scrambled	75	25	0
	7.57576	60	13.8462		CUX1	2.7027	87.8378	9.45946
	3.33333	70	10		CUX1/shp16	1.66667	98.3333	0
Fig. 4C				il6								il1b									icam1
	PLVX+Scrambled shRNA	16.1235	1.40066e-05	23.7507	7.08474e-08	0.00505816			PLVX+Scrambled shRNA	16.1235	1.40066e-05	34.7182	3.53829e-11					PLVX+Scrambled shRNA	16.1235	1.40066e-05	24.6373	3.83196e-08	0.00273583	0.00634668
										18.7076	2.33592e-06	37.2503	6.11718e-12						18.7076	2.33592e-06	24.83	3.35303e-08	0.0143542
		16.1004	1.42333e-05	23.953	6.15786e-08	0.00432638				16.1004	1.42333e-05	34.4733	4.19293e-11						16.1004	1.42333e-05	25.1027	2.77544e-08	0.00194996
	PLVX-CUX1+Scrambled shRNA	18.4935	2.70961e-06	25.5849	1.98695e-08	0.00733296			PLVX-CUX1+Scrambled shRNA	18.4935	2.70961e-06	35.7747	1.70117e-11					PLVX-CUX1+Scrambled shRNA	18.4935	2.70961e-06	25.3304	2.37022e-08	0.00874745	0.00941436
		19.3977	1.44784e-06	26.0056	1.48439e-08	0.0102524				19.3977	1.44784e-06	36.6268	9.42378e-12						19.3977	1.44784e-06	25.5198	2.07869e-08	0.0143571
		18.2869	3.12667e-06	25.9475	1.54529e-08	0.00494228				18.2869	3.12667e-06	33.1936	1.01793e-10						18.2869	3.12667e-06	25.8914	1.60664e-08	0.0051385
	PLVX-CUX1+p16 shRNA	19.0486	1.84418e-06	25.7228	1.80583e-08	0.00979207			PLVX-CUX1+p16 shRNA	19.0486	1.84418e-06	32.8206	1.31833e-10					PLVX-CUX1+p16 shRNA	19.0486	1.84418e-06	24.7413	3.56559e-08	0.0193343	0.0188728
		19.2653	1.58697e-06	25.7707	1.74678e-08	0.011007				19.2653	1.58697e-06	34.0063	5.79526e-11						19.2653	1.58697e-06	24.8234	3.36834e-08	0.0212249
		18.8319	2.14307e-06	25.3651	2.31394e-08	0.0107973				18.8319	2.14307e-06	34.5145	4.07464e-11						18.8319	2.14307e-06	24.7924	3.44158e-08	0.0160591
				il6								il1b
	PLVX+Scrambled shRNA	16.243	1.28936e-05	25.0736	2.83205e-08	0.00219648			PLVX+Scrambled shRNA	16.243	1.28936e-05	31.7791	2.71362e-10
		16.416	1.14368e-05	24.8906	3.21498e-08	0.00281108				16.5034	1.07641e-05	32.9271	1.2245e-10					PLVX+Scrambled shRNA	16.243	1.28936e-05	25.614	1.94722e-08	0.00151023	0.00213754
		16.417	1.14285e-05	25.4301	2.21198e-08	0.00193549				16.416	1.14368e-05	32.079	2.20425e-10						16.5034	1.07641e-05	24.5297	4.12885e-08	0.00383576
	PLVX-CUX1+Scrambled shRNA	19.2663	1.58585e-06	27.0974	6.96403e-09	0.00439134			PLVX-CUX1+Scrambled shRNA	19.2663	1.58585e-06	32.289	1.9057e-10						16.416	1.14368e-05	25.521	2.0769e-08	0.00181598
		19.189	1.67317e-06	26.9884	7.51063e-09	0.00448886				19.0632	1.82562e-06	32.8724	1.27177e-10						16.417	1.14285e-05	25.9096	1.58649e-08	0.00138819
		19.1079	1.76995e-06	27.5009	5.26508e-09	0.00297471				19.189	1.67317e-06	32.4888	1.65917e-10					PLVX-CUX1+Scrambled shRNA	19.2663	1.58585e-06	26.4489	1.09165e-08	0.00688368	0.0052732
	PLVX-CUX1+p16 shRNA	18.7256	2.30695e-06	26.5525	1.016e-08	0.00440406				19.1079	1.76995e-06	32.367	1.80534e-10						19.0632	1.82562e-06	26.7763	8.70006e-09	0.00476553
		18.5926	2.52975e-06	27.3704	5.7636e-09	0.00227833			PLVX-CUX1+p16 shRNA	18.7256	2.30695e-06	32.0724	2.21435e-10						19.189	1.67317e-06	26.6882	9.24799e-09	0.00552722
		18.8128	2.1716e-06	26.7287	8.99221e-09	0.00414081				18.5926	2.52975e-06	31.0055	4.63897e-10						19.1079	1.76995e-06	27.1041	6.93174e-09	0.00391635
		18.7865	2.21163e-06	26.6182	9.70766e-09	0.00438937				18.8128	2.1716e-06	33.1565	1.04448e-10					PLVX-CUX1+p16 shRNA	18.7256	2.30695e-06	25.4576	2.17015e-08	0.00940701	0.00735876
										18.7865	2.21163e-06	32.8652	1.27814e-10						18.5926	2.52975e-06	25.8803	1.61906e-08	0.00640006
																			18.8128	2.1716e-06	25.693	1.84349e-08	0.00848905
																			18.7865	2.21163e-06	26.3908	1.13654e-08	0.00513893
Fig. 4D	PLVX+Scrambled shRNA	PLVX-CUX1+Scrambled shRNA	PLVX-CUX1+p16 shRNA			Software Version	2.09.1
	1.19953	0.856368	0.902812
	0.902812	0.655113	0.87701			Experiment File Path:
	1.0344	0.639631	0.820245			Protocol File Path:
	1.12471	0.698976	0.88217			Plate Number	Plate 1
	0.892491	0.665433	0.660273			Date	2021-03-26
	0.964736	0.577707	0.75832			Time	13:22:07
	1.17115	0.551905	0.766061			Reader Type:	Synergy HTX
	0.956996	0.701556	0.665433			Reader Serial Number:	150827C
	1.00086	0.719618	0.719618			Reading Type	Reader
	1.02924	0.683495	0.722198
	0.846047	0.858948	0.931194			Procedure Details
	0.87701	0.786703	0.846047			Plate Type	96 WELL PLATE
						Eject plate on completion
	E					Read	Absorbance Endpoint
							Full Plate
							Wavelengths: 450
							Read Speed: Normal, Delay: 100 msec, Measurements/Data Point: 8
						Results
						Actual Temperature:	27
								1	2	3	4	5	6	7	8	9	10	11	12
							A													450
						P5 PLVX Scrambled	B	0.545	0.413	0.465	0.53	0.408	0.421	0.539	0.439	0.466	0.453	0.39	0.403	450
						P5 PLVX shCUX1+ PLVX shP16	C	0.404	0.401	0.383	0.398	0.318	0.356	0.364	0.334	0.346	0.345	0.417	0.399	450
						P5 PLVX shCUX1	D	0.404	0.309	0.324	0.328	0.322	0.29	0.279	0.337	0.342	0.333	0.382	0.374	450
							E													450
							F													450
							G													450
						medium background	H	0.084	0.055	0.055	0.056	0.056	0.052	0.07	0.06	0.075	0.06	0.051	0.073	450
						PLVX Scrambled	PLVX shCUX1	PLVX shCUX1+ PLVX shP16			Background removel					Fold change
						0.545	0.404	0.404			0.4827	0.3417	0.3417		1.22606	0.86792	0.86792
						0.413	0.309	0.401			0.3507	0.2467	0.3387		0.89078	0.626619	0.8603
						0.465	0.324	0.383			0.4027	0.2617	0.3207		1.02286	0.664719	0.81458
						0.53	0.328	0.398			0.4677	0.2657	0.3357		1.18796	0.674879	0.85268
						0.408	0.322	0.318			0.3457	0.2597	0.2557		0.87808	0.659639	0.649479
						0.421	0.29	0.356			0.3587	0.2277	0.2937		0.9111	0.578359	0.745999
						0.539	0.279	0.364			0.4767	0.2167	0.3017		1.21082	0.550419	0.76632
						0.439	0.337	0.334			0.3767	0.2747	0.2717		0.95682	0.697739	0.690119
						0.466	0.342	0.346			0.4037	0.2797	0.2837		1.0254	0.710439	0.720599
						0.453	0.333	0.345			0.3907	0.2707	0.2827		0.99238	0.687579	0.718059
						0.39	0.382	0.417			0.3277	0.3197	0.3547		0.83236	0.81204	0.90094
						0.403	0.374	0.399			0.3407	0.3117	0.3367		0.86538	0.79172	0.85522
Fig. 4E	PLVX+Scrambled shRNA	PLVX-CUX1+Scrambled shRNA	PLVX-CUX1+p16 shRNA
	15.8	6.47	9.47
	15.6	7.22	10.7
	12.3	7.99	9.65
