# Supplementary material for: Post-GWAS functional analysis identifies CUX1 as a regulator of p16INK4a and cellular senescence
Source: Nat Aging. 2022 Feb 17;2(2):140–54. doi: 10.1038/s43587-022-00177-0 (PMC10154215; doi:10.1038/s43587-022-00177-0)
Supplement: Source Data Fig. 5 — Unprocessed numerical data. [file 43587_2022_177_MOESM10_ESM.xlsx]

## Sheet: Sheet1
			B		D	E
Fig. 5A				CUX1								P53
	shScrambled-1	15.3228	2.43997e-05	26.7525	8.84502e-09	0.000362506		shScrambled-1	shScrambled	15.1609	2.72967e-05	24.8642	3.27434e-08	0.00119954
		15.2456	2.57399e-05	26.748	8.87245e-09	0.000344697				15.2948	2.48777e-05	25.1215	2.73962e-08	0.00110123
	shScrambled-2	15.2663	2.53732e-05	26.8597	8.21154e-09	0.00032363		shScrambled-2		15.3198	2.44493e-05	25.0641	2.85071e-08	0.00116597
		15.5164	2.13359e-05	27.611	4.87828e-09	0.000228641				15.386	2.33532e-05	24.9954	2.98968e-08	0.0012802
	shScrambled-3	15.0526	2.94244e-05	27.5747	5.00241e-09	0.000170009		shScrambled-3		15.3486	2.39674e-05	24.9929	2.99487e-08	0.00124956
		15.3838	2.33888e-05	27.6468	4.75881e-09	0.000203465				15.3733	2.35595e-05	25.0907	2.79858e-08	0.00118788
	shScrambled+BLEO-1	16.1015	1.42224e-05	27.6983	4.59179e-09	0.000322856		shScrambled+BLEO-1	shScrambled+BLEO	15.4346	2.25807e-05	24.934	3.11969e-08	0.00138158
		15.9514	1.57817e-05	27.0842	7.02831e-09	0.000445345				15.2215	2.61745e-05	24.9463	3.09328e-08	0.00118179
	shScrambled+BLEO-2	15.9495	1.58021e-05	27.2742	6.16114e-09	0.000389894		shScrambled+BLEO-2		15.4647	2.21132e-05	25.6111	1.95116e-08	0.00088235
		16.1996	1.32871e-05	27.6187	4.85238e-09	0.000365194				15.354	2.38769e-05	25.0141	2.95117e-08	0.00123599
	shScrambled+BLEO-3	16.0644	1.45923e-05	27.8363	4.17302e-09	0.000285975		shScrambled+BLEO-3		15.4681	2.2062e-05	24.8994	3.19546e-08	0.0014484
		16.218	1.31184e-05	27.8217	4.21539e-09	0.000321333				15.4974	2.16185e-05	25.0577	2.8633e-08	0.00132447
	shCUX1+BLEO-1	16.3602	1.18876e-05	29.277	1.53724e-09	0.000129315		shCUX1+BLEO-1	shCUX1+BLEO	16.6952	9.42424e-06	26.3129	1.19962e-08	0.00127291
		16.3014	1.23817e-05	29.3578	1.45355e-09	0.000117395				16.7709	8.9426e-06	26.509	1.0471e-08	0.00117092
	shCUX1+BLEO-2	16.3393	1.20612e-05	29.4825	1.33317e-09	0.000110534		shCUX1+BLEO-2		16.7222	9.24915e-06	26.585	9.93404e-09	0.00107405
		15.6818	1.90239e-05	27.9228	3.93006e-09	0.000206585				16.8063	8.72561e-06	26.521	1.03843e-08	0.00119009
	shCUX1+BLEO-3	15.5633	2.0653e-05	27.9048	3.97948e-09	0.000192683		shCUX1+BLEO-3		16.6753	9.55481e-06	26.4742	1.07272e-08	0.0011227
		15.7376	1.83028e-05	27.92	3.93779e-09	0.000215147				16.9114	8.11253e-06	26.502	1.05221e-08	0.00129702
Fig. 5B
	shScrambled	shScrambled+BLEO	shCUX1+BLEO			None	Low	High
	34.58	54.17	31.15		shScrambled	80	13.13	6.88
	25	44.19	9.89		shScrambled+BLEO	50	26.47	23.53
	24.79	45.65	25.29		shCUX1+BLEO	74.24	19.7	6.06
Fig. 5C				IL6								IL1B
	shScrambled	17.4751	5.48878e-06	23.4345	8.8208e-08	0.0160706			shScrambled	19.6271	1.235e-06	30.2082	8.06187e-10	0.000652784
		17.2644	6.35173e-06	23.4492	8.73172e-08	0.013747				19.6676	1.20075e-06	30.3575	7.26928e-10	0.000605394
		17.4663	5.52234e-06	23.6045	7.84066e-08	0.0141981				19.6444	1.22021e-06	30.6367	5.99012e-10	0.000490909
	shScrambled+BLEO	21.2511	4.00674e-07	24.3659	4.6253e-08	0.115438			shScrambled+BLEO	26.6773	9.31844e-09	37.0693	6.93451e-12	0.000744171
		21.2327	4.05805e-07	24.6403	3.82416e-08	0.0942365				26.4712	1.07491e-08	36.0252	1.43003e-11	0.00133037
		21.3646	3.70348e-07	24.6518	3.7938e-08	0.102439				27.3066	6.02416e-09	37.2306	6.20133e-12	0.00102941
	shCUX1+BLEO	15.7691	1.79075e-05	22.791	1.37791e-07	0.0076946			shCUX1+BLEO	18.4772	2.74031e-06	29.9281	9.78886e-10	0.000357218
		15.7532	1.81056e-05	22.6166	1.55501e-07	0.00858854				18.7428	2.27955e-06	30.2834	7.65238e-10	0.000335698
		15.7497	1.81499e-05	22.716	1.45147e-07	0.00799713				18.9409	1.98716e-06	30.1829	8.20418e-10	0.000412859
	shScrambled	23.5735	8.01081e-08	30.5671	6.28627e-10	0.00784724			shScrambled	17.4751	5.48878e-06	28.2048	3.23217e-09	0.000588869
		23.5803	7.97277e-08	30.3616	7.24853e-10	0.0090916				17.2644	6.35173e-06	27.8834	4.03883e-09	0.000635863
		23.4939	8.46514e-08	30.4263	6.93076e-10	0.00818741				17.4663	5.52234e-06	28.2614	3.10794e-09	0.000562795
	shScrambled+BLEO	26.6773	9.31844e-09	32.1837	2.04994e-10	0.0219987			shScrambled+BLEO	21.2511	4.00674e-07	30.2051	8.07884e-10	0.00201631
		26.4712	1.07491e-08	31.7816	2.70877e-10	0.0252				21.2327	4.05805e-07	30.7923	5.3777e-10	0.00132519
		27.3066	6.02416e-09	31.5636	3.15065e-10	0.0523002				21.3646	3.70348e-07	30.4847	6.65559e-10	0.00179712
	shCUX1+BLEO	18.4772	2.74031e-06	24.6022	3.92655e-08	0.0143289			shCUX1+BLEO	15.7691	1.79075e-05	27.6166	4.8593e-09	0.000271356
		18.7428	2.27955e-06	24.8794	3.24012e-08	0.0142139				15.7532	1.81056e-05	27.5791	4.98715e-09	0.000275448
		18.9409	1.98716e-06	24.7884	3.45108e-08	0.0173669				15.7497	1.81499e-05	27.4956	5.28439e-09	0.000291152
Fig. 5D	Scrambled	Scrambled+Bleo	CUX1 shRNA+Bleo			Software Version	2.09.1
	1.0204	0.758661	1.07124
	1.01852	0.756778	1.05429			Experiment File Path:
	0.967675	0.841513	1.07501			Protocol File Path:
	0.975207	0.824566	1.06371			Plate Number	Plate 1
	1.03923	0.713469	1.09384			Date	2021-03-26
	1.0317	0.939429	1.13715			Time	13:22:07
	0.986505	0.922482	0.786906			Reader Type:	Synergy HTX
	0.975207	0.898003	1.05429			Reader Serial Number:	150827C
	1.13338	0.892354	0.963909			Reading Type	Reader
	0.954494	0.72665	0.890471
	0.83963	0.811385	0.935663			Procedure Details
	1.05806	0.890471	0.864109			Plate Type	96 WELL PLATE
						Eject plate on completion
						Read	Absorbance Endpoint
Fig. 5E	Scrambled	Scrambled+Bleo	CUX1 shRNA+Bleo				Full Plate
	15.8	6.5	10.9				Wavelengths: 450
	15.6	6.18	12.3				Read Speed: Normal, Delay: 100 msec, Measurements/Data Point: 8
	12.3	6.51	13.5
						Results
						Actual Temperature:	23
								1	2	3	4	5	6	7	8	9	10	11	12
							A													450
							B													450
							C													450
							D													450
						P5 Scrambled	E	0.603	0.598	0.588	0.593	0.621	0.618	0.596	0.572	0.68	0.584	0.518	0.605	450
						P5 Scrambled + Bleo	F	0.454	0.46	0.514	0.509	0.441	0.572	0.568	0.548	0.535	0.457	0.476	0.547	450
						P5 PLVX shCUX1 +Bleo	G	0.645	0.627	0.635	0.627	0.653	0.658	0.502	0.637	0.572	0.539	0.544	0.528	450
						medium background	H	0.084	0.055	0.055	0.056	0.056	0.052	0.07	0.06	0.075	0.06	0.051	0.073	450
						Scrambled	Scrambled+Bleo	Bleo+shCUX1			Background removal				Fold change
						0.603	0.454	0.645			0.5407	0.3917	0.5827		1.00933	0.731193	1.08774
						0.598	0.46	0.627			0.5357	0.3977	0.5647		1	0.742393	1.05413
						0.588	0.514	0.635			0.5257	0.4517	0.5727		0.981333	0.843196	1.06907
						0.593	0.509	0.627			0.5307	0.4467	0.5647		0.990666	0.833862	1.05413
						0.621	0.441	0.653			0.5587	0.3787	0.5907		1.04293	0.706926	1.10267
						0.618	0.572	0.658			0.5557	0.5097	0.5957		1.03733	0.951465	1.112
						0.596	0.568	0.502			0.5337	0.5057	0.4397		0.996267	0.943999	0.820795
						0.572	0.548	0.637			0.5097	0.4857	0.5747		0.951465	0.906664	1.0728
						0.68	0.535	0.572			0.6177	0.4727	0.5097		1.15307	0.882397	0.951465
						0.584	0.457	0.539			0.5217	0.3947	0.4767		0.973866	0.736793	0.889864
						0.518	0.476	0.544			0.4557	0.4137	0.4817		0.850663	0.772261	0.899197
						0.605	0.547	0.528			0.5427	0.4847	0.4657		1.01307	0.904797	0.86933
Fig. 5E	Scrambled	Scrambled+Bleo	CUX1 shRNA+Bleo
	15.8	6.5	10.9
	15.6	6.18	12.3
	12.3	6.51	13.5
