# Supplementary material for: Post-GWAS functional analysis identifies CUX1 as a regulator of p16INK4a and cellular senescence
Source: Nat Aging. 2022 Feb 17;2(2):140–54. doi: 10.1038/s43587-022-00177-0 (PMC10154215; doi:10.1038/s43587-022-00177-0)
Supplement: Source Data Fig. 6 — Unprocessed numerical data. [file 43587_2022_177_MOESM11_ESM.xlsx]

## Sheet: Sheet1
Fig. 6A and B				cux1	p16					cux1							P16
		normal	l4	0.0127811	0.00793452		l5-p	28.9411	1.94031e-09	32.6557	1.47798e-10	0.076172	0.0960388	7n	25.9543	1.53809e-08	36.1683	1.29495e-11	0.000841922	0.000792573
			l6	0.0132079	4.4212e-05			29.164	1.66255e-09	32.7592	1.37557e-10	0.0827386			26.4535	1.08822e-08	36.2225	1.2472e-11	0.0011461
			l9	9.3849e-05	0.00016614			29.3019	1.51097e-09	32.2541	1.95226e-10	0.129206			25.9639	1.52788e-08	37.2892	5.95415e-12	0.0003897
			l12	0.00855819	0.0106475		l8-n	19.2833	1.56732e-06	31.2928	3.8012e-10	0.000242528	0.000928112	17n	24.5691	4.0176e-08	36.5943	9.63898e-12	0.000239919	0.000193478
			l8	0.000928112	0.00016123			19.6815	1.18924e-06	28.5067	2.62195e-09	0.00220473			24.6174	3.88538e-08
			l7	0.0166954	0.000792573			19.2509	1.60283e-06	30.7856	5.40271e-10	0.000337074			24.6677	3.75229e-08	37.3992	5.51726e-12	0.000147037
			l17	0.0138314	0.000193478		20p	30.7728	5.45083e-10	30.7482	5.54446e-10	1.01718	0.918509	6p	27.4031	5.63418e-09	34.2741	4.81344e-11	0.00854329	0.00766017
								30.201	8.10179e-10	30.4843	6.6574e-10	0.82172			27.5533	5.07723e-09	34.3249	4.64696e-11	0.00915256
								30.3487	7.31343e-10	30.4743	6.70371e-10	0.91663			27.3117	6.00281e-09	34.8757	3.17229e-11	0.00528466
							7n	25.9543	1.53809e-08	31.7546	2.76002e-10	0.0179445	0.0166954	15p	28.3187	2.98682e-09	35.1144	2.68859e-11	0.00900154	0.0093467
								26.4535	1.08822e-08	32.0966	2.17757e-10	0.0200104			28.577	2.49723e-09	35.0237	2.86293e-11	0.0114644
		plaque	l4	0.00036453	6.2614e-05			25.9639	1.52788e-08	32.329	1.85353e-10	0.0121314			28.4388	2.74841e-09	35.4835	2.08169e-11	0.00757416
			l6	0.095966	0.00915256		6n	23.8186	6.75928e-08	30.007	9.26847e-10	0.0137122	0.012645	l5-p	28.9411	1.94031e-09	36.9251	7.66355e-12	0.00394964	0.0127357
			l9	0.00034287	0.00081662			23.9753	6.06358e-08	30.2177	8.00872e-10	0.0132079			29.164	1.66255e-09	34.9858	2.93917e-11	0.0176786
			l12	0.00051026	0.0166946			23.812	6.78994e-08	30.3164	7.47895e-10	0.0110148			29.3019	1.51097e-09	35.2164	2.505e-11	0.0165788
			l5	0.0960388	0.0127357		17n	24.5691	4.0176e-08	30.297	7.58019e-10	0.0188675	0.0138314	l8-n	19.2833	1.56732e-06	32.4373	1.7195e-10	0.000109709	0.00016123
			l6-2	0.0769992	0.00766017			24.6174	3.88538e-08	30.8955	5.00658e-10	0.0128857			19.6815	1.18924e-06	31.8224	2.63324e-10	0.000221422
			l15	0.317577	0.0093467			24.6677	3.75229e-08	31.3494	3.65506e-10	0.00974088			19.2509	1.60283e-06	31.9293	2.44524e-10	0.000152558
							6p	27.4031	5.63418e-09	31.2713	3.85832e-10	0.0684805	0.0769992	l9-p	20.4008	7.22355e-07	30.6588	5.89889e-10	0.00081662	0.000669759
								27.5533	5.07723e-09	30.9346	4.87241e-10	0.095966			20.3343	7.56431e-07	31.0748	4.42135e-10	0.000584501
								27.3117	6.00281e-09	31.2211	3.99493e-10	0.066551			20.2902	7.79896e-07	30.9735	4.74299e-10	0.000608157
							15p	28.3187	2.98682e-09	30.245	7.85868e-10	0.263112	0.317577	l12-n	25.1203	2.74177e-08	31.6737	2.91931e-10	0.0106475	0.0107768
								28.577	2.49723e-09	30.0294	9.12522e-10	0.365413			25.1918	2.60922e-08	31.6321	3.0046e-10	0.0115153
								28.4388	2.74841e-09	30.0638	8.91047e-10	0.324205			24.9547	3.07534e-08	31.5746	3.12689e-10	0.0101676
Fig. 6C			Fig. 6D
	CUX1	P16		0-0.001	0.001-0.05	0.05-0.5
	1.89343	2.10048		0.00016614	0.0106475	0.00766017
	1.87917	4.35446		0.00081662	0.00793452	0.00915256
	4.02757	3.77953		6.2614e-05	4.4212e-05	0.0127357
	2.06762	1.97275		0.00016123	0.000193478	0.00934671
	3.0324	3.79255			0.000792573
	1.7774	3.10096
	1.85913	3.71337
	3.43827	4.20333
	1.01788	2.03846
	3.46487	3.08798
	1.01755	1.89498
	1.11351	2.11576
	0.498151	2.02934
Fig. 6F						Fig. 6G
	Normal zone	Plaque zone		Normal zone	Plaque zone					il6							il1b						icam
	0	83		0	0		l5-p	28.9411	1.94031e-09	33.6749	7.29215e-11	0.0375823		l5-p	28.9411	1.94031e-09	33.6623	7.35586e-11	0.0379107	l5-p	28.9411	1.94031e-09	35.3284	2.31793e-11	0.0119462
	0	132		0	0										29.164	1.66255e-09	34.2319	4.95659e-11	0.0298131		29.164	1.66255e-09	34.6078	3.8196e-11	0.0229743
	0	0		0	647		l8-n	19.2833	1.56732e-06	28.2996	3.02664e-09	0.00193109			29.3019	1.51097e-09	33.8162	6.61159e-11	0.0437573		29.3019	1.51097e-09	34.5205	4.05791e-11	0.0268563
	12	0		0	32			19.6815	1.18924e-06	28.1369	3.38813e-09	0.00284899		l8-n	19.2833	1.56732e-06	25.9596	1.53244e-08	0.00977743	l8-n	19.2833	1.56732e-06	27.547	5.09941e-09	0.00325358
	0	0		0	0			19.2509	1.60283e-06	28.2733	3.08248e-09	0.00192315			19.6815	1.18924e-06	25.9289	1.56544e-08	0.0131634		19.6815	1.18924e-06	27.582	4.9771e-09	0.00418511
	16	0		14	69		l9-p	20.4008	7.22355e-07	25.8933	1.60446e-08	0.0222115			19.2509	1.60283e-06	26.0772	1.41252e-08	0.00881266		19.2509	1.60283e-06	27.4995	5.27033e-09	0.00328815
	21	0		0	90			20.3343	7.56431e-07	25.9065	1.58988e-08	0.0210182		l9-p	20.4008	7.22355e-07	27.2775	6.14684e-09	0.00850945	l9-p	20.4008	7.22355e-07	29.5273	1.2924e-09	0.00178915
	0	0		0	0			20.2902	7.79896e-07	26.1876	1.30845e-08	0.0167772			20.3343	7.56431e-07	27.2259	6.37081e-09	0.00842219		20.3343	7.56431e-07	29.1902	1.63258e-09	0.00215826
	16	188		0	83		l4-n	24.9168	3.15722e-08	38.4186	2.72176e-12	8.62075e-05			20.2902	7.79896e-07	27.2354	6.32899e-09	0.00811517		20.2902	7.79896e-07	29.0523	1.79639e-09	0.00230337
	0	0		0	33			18.8049	2.18357e-06	27.1771	4.2474e-09	0.00194517		l12-n	25.1203	2.74177e-08	31.3767	3.5865e-10	0.013081	l12-n	25.1203	2.74177e-08	31.3663	3.61237e-10	0.0131753
	0	54		0	0			20.5605	6.46651e-07	27.8108	4.2474e-09	0.0065683			25.1918	2.60922e-08	31.3706	3.60162e-10	0.0138035		25.1918	2.60922e-08	31.4982	3.29685e-10	0.0126354
	24	86		125	0		l4-p	18.675	2.38921e-06	27.5885	4.95492e-09	0.00207388			24.9547	3.07534e-08	31.8031	2.6688e-10	0.00867806		24.9547	3.07534e-08	31.2693	3.86359e-10	0.0125631
	0	32		0	569									l3-n	35.3595	2.26851e-11	34.5173	4.06684e-11	1.79274	l3-n	35.3595	2.26851e-11	36.9806	7.37458e-12	0.325085
	0	0		0	0										33.4167	8.72129e-11	36.6727	9.12883e-12	0.104673		33.4167	8.72129e-11	38.2984	2.95816e-12	0.0339188
	0	48		0	34										32.6502	1.48363e-10	35.1984	2.53652e-11	0.170968		32.6502	1.48363e-10	36.1959	1.27038e-11	0.0856267
	0	26		0	0									l3-p	33.6148	7.60196e-11	33.7882	6.74113e-11	0.886762	l3-p	33.6148	7.60196e-11	35.2736	2.40758e-11	0.316705
	0	21		0	0										33.2158	1.00242e-10	34.6644	3.6727e-11	0.366383		33.2158	1.00242e-10	35.849	1.6157e-11	0.16118
	32	0		0	319										32.6021	1.53392e-10	35.2469	2.45266e-11	0.159895		32.6021	1.53392e-10	38.2552	3.04805e-12	0.019871
	12	0		0	487									l4-n	25.2152	2.56723e-08	31.7627	2.74458e-10	0.0106908	l4-n	25.2152	2.56723e-08	32.4368	1.72004e-10	0.0067
	0	120		0	130										25.1644	2.6592e-08	31.7629	2.74424e-10	0.0103198		25.1644	2.6592e-08	31.4144	3.49408e-10	0.0131396
	0	0		0	0										24.9168	3.15722e-08	31.9327	2.43944e-10	0.00772655		24.9168	3.15722e-08	32.4035	1.76022e-10	0.00557522
	0	86		0	0									l4-p	18.8049	2.18357e-06	27.4584	5.42265e-09	0.00248339	l4-p	18.8049	2.18357e-06	28.0108	3.69746e-09	0.00169331
	0	14		0	46										20.5605	6.46651e-07	27.5017	5.26226e-09	0.00813771		20.5605	6.46651e-07	28.0137	3.69002e-09	0.00570636
	22	0		0	488										18.675	2.38921e-06	27.818	4.22629e-09	0.00176891		18.675	2.38921e-06	27.8155	4.23341e-09	0.00177189
	0	42		0	0
	5	38		0	334
	0	0		0	210
	0	18		0	0
	0	64		202	191
	0	92		611	0
	12	0		740	0
	22	148		924	0
		76		490	0
				0	0
				0	0
				0	0
				0	1037
				0	143
				0	0
				0	753
				0	586
				0	411
				0	1453
				860	1725
				671	2112
				290	1637
				0	1630
				0	1791
				0	2211
				0	1118
				250	417
				129	393
				96	709
				0	1014
				0	184
				0	191
				0	0
				0	0
				0	0
					0
					0
					0
					0
					1037
					143
					0
					396
					176
					0
					0
					0
					0
					0
					345
					524
					153
					2
					0
					13
					0
					39
					0
					0
					0
					0
					24
					397
					1
					298
				0	88
				0	25
				12	0
				77	19
				18	20
				0	1
				0	0
				0	19
				159	34
				124	0
				21	0
				0	0
				0	5
				0	0
				0	40
				0	5
				0	0
				0	0
				61	0
				115	0
				281	94
				295	114
				243	60
				0	25
				0	0
				0	0
				0	0
				15	0
				50	29
				0	283
				0	0
					13
