# Supplementary material for: Post-GWAS functional analysis identifies CUX1 as a regulator of p16INK4a and cellular senescence
Source: Nat Aging. 2022 Feb 17;2(2):140–54. doi: 10.1038/s43587-022-00177-0 (PMC10154215; doi:10.1038/s43587-022-00177-0)
Supplement: Source Data Fig. 7 — Unprocessed numerical data. [file 43587_2022_177_MOESM12_ESM.xlsx]

## Sheet: Sheet1
Fig. 7A		GAPDH		P53
	p5	13.9281	6.41533e-05	24.4784	4.27831e-08	0.000666889
		14.1931	5.33873e-05	24.458	4.33926e-08	0.000812787
	p5	14.0238	6.00355e-05	24.7168	3.62655e-08	0.000604068
		13.7639	7.18886e-05	24.7358	3.57908e-08	0.000497865
	p5	14.0021	6.09444e-05	24.6798	3.72073e-08	0.000610512
		13.9954	6.12285e-05	24.6836	3.71111e-08	0.000606108
	p10	14.217	5.2511e-05	25.1016	2.77751e-08	0.000528939
		14.1884	5.35643e-05	25.1889	2.6145e-08	0.000488105
	p10	14.3353	4.83788e-05	25.1133	2.7551e-08	0.000569485
		14.2542	5.11742e-05	24.7628	3.51289e-08	0.000686457
	p10	14.483	4.3669e-05	24.7184	3.62251e-08	0.000829539
		14.166	5.44014e-05	24.8032	3.41576e-08	0.000627881
Fig. 7B
				CUX1							P53
	siscramble	18.1914	3.34076e-06	25.9435	1.54965e-08	0.00463863		siscramble	17.4273	5.67348e-06	27.3219	5.96054e-09	0.0010506
		18.4501	2.79241e-06	25.8762	1.62369e-08	0.00581465			17.2309	6.5012e-06	27.2365	6.32399e-09	0.000972741
	siCUX1	14.073	5.80251e-05	26.9902	7.50156e-09	0.000129281		siCUX1	18.0468	3.69303e-06	27.6243	4.83353e-09	0.00130882
		14.0307	5.97521e-05	26.4179	1.11537e-08	0.000186666			18.0839	3.59909e-06	27.5437	5.11099e-09	0.00142008
	siscramble	18.5504	2.60484e-06	25.6225	1.93577e-08	0.00743144		siscramble	16.9618	7.83404e-06	25.9692	1.52225e-08	0.00194312
		16.4568	1.11177e-05	25.2096	2.5773e-08	0.00231819			16.9383	7.9629e-06	25.9257	1.56889e-08	0.00197025
	siCUX1	13.9909	6.14207e-05	25.9914	1.49906e-08	0.000244063		siCUX1	16.429	1.13336e-05	25.4981	2.11007e-08	0.00186178
		13.7835	7.09175e-05	26.7747	8.71001e-09	0.000122819			16.1978	1.33036e-05	25.5868	1.98435e-08	0.00149159
	siscramble	17.1863	6.70491e-06	25.3724	2.30225e-08	0.00343368		siscramble	17.5466	5.2234e-06	26.9836	7.53561e-09	0.00144266
		16.3881	1.16597e-05	25.0099	2.95979e-08	0.00253848			17.2861	6.25702e-06	25.7917	1.72151e-08	0.00275133
	siCUX1	13.6415	7.82536e-05	26.6491	9.50239e-09	0.000121431		siCUX1	17.9129	4.05211e-06	27.5432	5.11309e-09	0.00126183
		13.6425	7.81958e-05	25.7184	1.81126e-08	0.000231631			16.1046	1.41917e-05	25.516	2.08417e-08	0.00146858
Fig. 7C							Fig. 7D
				p53							cux1
	siscramble	15.9251	1.60714e-05	25.4355	2.20375e-08	0.00137122		siscramble	15.9251	1.60714e-05	27.5888	4.95399e-09	0.000308249
		15.9783	1.54899e-05	25.3946	2.26712e-08	0.00146361			15.9783	1.54899e-05	27.7371	4.46989e-09	0.000288568
		16.0171	1.50792e-05	25.2101	2.5764e-08	0.00170858			16.0171	1.50792e-05	27.7655	4.38274e-09	0.000290648
	sip53	16.7299	9.20034e-06	29.6877	1.15637e-09	0.000125688		sip53	16.7299	9.20034e-06	28.2512	3.13008e-09	0.000340213
		17.173	6.76748e-06	29.6417	1.19386e-09	0.000176412			16.5299	1.05684e-05	28.3786	2.86535e-09	0.000271124
		16.8456	8.49095e-06	29.6564	1.1818e-09	0.000139184			16.8456	8.49095e-06	28.3106	3.00365e-09	0.000353747
Fig. 7E			Fig. 7F
	Scrambled	p53 siRNA			None	Low	High
	11	8		Scrambled	0	94.3167	5.68331
	9	13		p53 siRNA	0	92.8175	7.18254
	12	7
