# Supplementary material for: Post-GWAS functional analysis identifies CUX1 as a regulator of p16INK4a and cellular senescence
Source: Nat Aging. 2022 Feb 17;2(2):140–54. doi: 10.1038/s43587-022-00177-0 (PMC10154215; doi:10.1038/s43587-022-00177-0)
Supplement: Source Data Extended Data Fig. 1 — Unprocessed extended data numerical data. [file 43587_2022_177_MOESM13_ESM.xls]

## Sheet: Sheet1
Fig. S1A
		GAPDH		CUX1
	siScrambled	19.8126	1.08596e-06	30.0164	9.2079e-10	0.000847901
		20.2671	7.92474e-07	30.5778	6.23972e-10	0.000787373
		22.9345	1.24747e-07	33.0327	1.13808e-10	0.000912309
		22.4003	1.80653e-07	32.6621	1.47144e-10	0.000814509
	siCUX1	15.7996	1.75323e-05	29.8602	1.02609e-09	5.85258e-05
		15.6831	1.90075e-05	29.9862	9.40261e-10	4.94679e-05
		16.0762	1.44738e-05	30.8206	5.27305e-10	3.64317e-05
		15.8501	1.69295e-05	30.021	9.17833e-10	5.42149e-05
				p14
	siScrambled	25.2685	2.47419e-08	31.7178	2.83126e-10	0.0114432					p15
		25.0476	2.88347e-08	31.5444	3.19291e-10	0.0110731		siScrambled	25.2685	2.47419e-08	30.6161	6.07627e-10	0.0245586
		25.0593	2.86017e-08	31.6858	2.89483e-10	0.0101212			25.0476	2.88347e-08	30.5749	6.25244e-10	0.0216837
		25.1903	2.61204e-08	31.8337	2.61273e-10	0.0100027			25.0593	2.86017e-08	30.5284	6.45686e-10	0.0225751
		25.1144	2.75308e-08	31.802	2.67084e-10	0.0097013			25.1903	2.61204e-08	30.6348	5.99808e-10	0.0229632
		24.9698	3.04318e-08	31.8917	2.50985e-10	0.00824745			25.1144	2.75308e-08	30.6451	5.95548e-10	0.0216321
		26.3601	1.16096e-08	32.6415	1.49256e-10	0.0128562			24.9698	3.04318e-08	30.6768	5.82595e-10	0.0191443
		26.2284	1.27197e-08	32.5753	1.56264e-10	0.0122851			26.3601	1.16096e-08	30.8512	5.1624e-10	0.0444665
		26.1959	1.30096e-08	32.7476	1.38677e-10	0.0106596			26.2284	1.27197e-08	31.0253	4.5756e-10	0.0359724
	sicux1	25.034	2.91082e-08	32.3773	1.79257e-10	0.00615831			26.1959	1.30096e-08	30.8621	5.12384e-10	0.0393851
		24.948	3.08961e-08	32.0669	2.22275e-10	0.00719427		sicux1	25.034	2.91082e-08	30.6771	5.82449e-10	0.0200098
		24.847	3.31366e-08	32.4624	1.68988e-10	0.00509974			24.948	3.08961e-08	30.9487	4.82523e-10	0.0156176
		23.9935	5.98723e-08	31.7338	2.80002e-10	0.00467666			24.847	3.31366e-08	30.7235	5.64015e-10	0.0170209
		23.9416	6.20687e-08	31.4477	3.41421e-10	0.00550069			23.9935	5.98723e-08	30.1343	8.48564e-10	0.0141729
		23.8328	6.69298e-08	31.8445	2.59335e-10	0.00387474			23.9416	6.20687e-08	30.1326	8.49566e-10	0.0136875
		25.7322	1.794e-08	32.9193	1.23113e-10	0.0068625			23.8328	6.69298e-08	30.0628	8.91675e-10	0.0133225
		25.3199	2.38753e-08	32.6645	1.46897e-10	0.00615269			25.7322	1.794e-08	31.1172	4.29333e-10	0.0239316
		25.542	2.0469e-08	33.1456	1.05239e-10	0.0051414			25.3199	2.38753e-08	31.1176	4.29196e-10	0.0179766
				p16					25.542	2.0469e-08	31.366	3.61318e-10	0.017652
	siScrambled	25.2685	2.47419e-08	24.2922	4.86766e-08	1.96737					anril
		25.0476	2.88347e-08	24.1668	5.30967e-08	1.84142		siScrambled	24.79	3.44705e-08	30.1037	8.66722e-10	0.0251439
		25.0593	2.86017e-08	24.3061	4.82111e-08	1.6856			24.46	4.33353e-08	30.2537	7.81152e-10	0.0180258
		25.1903	2.61204e-08	24.4917	4.23899e-08	1.62287			25.268	2.47419e-08	31.2602	3.88814e-10	0.0157148
		25.1144	2.75308e-08	24.3745	4.59782e-08	1.67007			25.048	2.88347e-08	31.115	4.29981e-10	0.0149119
		24.9698	3.04318e-08	24.4386	4.39798e-08	1.44519			25.19	2.61204e-08	30.8255	5.25544e-10	0.0201201
		26.3601	1.16096e-08	24.9147	3.16181e-08	2.72343			25.114	2.75308e-08	30.803	5.33806e-10	0.0193894
		26.2284	1.27197e-08	24.8593	3.28542e-08	2.58293			26.36	1.16096e-08	31.465	3.37363e-10	0.029059
		26.1959	1.30096e-08	24.9322	3.12372e-08	2.4011			26.228	1.27197e-08	31.605	3.06169e-10	0.0240705
	sicux1	25.034	2.91082e-08	24.8427	3.32348e-08	1.14177		sicux1	25.034	2.91082e-08	30.6553	5.91336e-10	0.0203151
		24.948	3.08961e-08	24.771	3.49286e-08	1.13052			24.948	3.08961e-08	30.3507	7.30371e-10	0.0236396
		24.847	3.31366e-08	24.9713	3.04012e-08	0.917453			23.994	5.98723e-08	30.1332	8.49168e-10	0.014183
		23.9935	5.98723e-08	24.1211	5.48041e-08	0.915349			23.942	6.20687e-08	30.1384	8.46127e-10	0.0136321
		23.9416	6.20687e-08	23.9307	6.25398e-08	1.00759			25.732	1.794e-08	30.7677	5.47025e-10	0.0304919
		23.8328	6.69298e-08	24.1608	5.33173e-08	0.796616			25.32	2.38753e-08	30.6854	5.79132e-10	0.0242565
		25.7322	1.794e-08	24.9086	3.17507e-08	1.76983
		25.3199	2.38753e-08	24.8435	3.32175e-08	1.3913
		25.542	2.0469e-08	24.9911	2.99876e-08	1.46503
Fig. S1B
	Scrambled	CUX1 siRNA
	33.33	4
	32.86	6.67
	36.76	5.26
		None	Low	High
	Scrambled	13.33	50	36.67
	CUX1 siRNA	20	80	0
