# Supplementary material for: Post-GWAS functional analysis identifies CUX1 as a regulator of p16INK4a and cellular senescence
Source: Nat Aging. 2022 Feb 17;2(2):140–54. doi: 10.1038/s43587-022-00177-0 (PMC10154215; doi:10.1038/s43587-022-00177-0)
Supplement: Source Data Extended Data Fig. 2 — Unprocessed extended data numerical data. [file 43587_2022_177_MOESM14_ESM.xlsx]

## Sheet: Sheet1
Fig. S2A
	vsmc	GAPDH		cux1				GAPDH		cux1						GAPDH		cux1
	Scrambled	25.857	1.6448e-08	30.584	6.2133e-10	0.0377749	Scrambled	23.6699	7.49295e-08	25.5233	2.07364e-08	0.276745			Scrambled	25.459	2.1681e-08	30.127	8.5261e-10	0.0393258
		25.883	1.6156e-08	30.763	5.4863e-10	0.0339581		24.8076	3.40535e-08	26.9825	7.54174e-09	0.221467				24.541	4.09668e-08	26.0889	1.40105e-08	0.341996
	shCUX1	23.748	7.1003e-08	29.971	9.5051e-10	0.013387	shCUX1	24.0706	5.67571e-08	25.1856	2.6205e-08	0.461705			shCUX1	24.65	3.7975e-08	29.956	9.5991e-10	0.0252776
		23.716	7.2591e-08	30.443	6.8507e-10	0.00943744		24.7854	3.45823e-08	26.5442	1.02187e-08	0.295489				24.7598	3.52e-08	25.5136	2.08758e-08	0.593063
	vsmc	GAPDH		p14					GAPDH		p14					GAPDH		p14
	Scrambled	25.883	1.6156e-08	34.178	5.1464e-11	0.00318545		Scrambled	23.8324	6.69494e-08	31.1371	4.23455e-10	0.006325		Scrambled	25.857	1.6448e-08	33.834	6.5301e-11	0.00397007
		25.459	2.1681e-08	34.946	3.022e-11	0.00139389			25.0697	2.83969e-08	32.3952	1.77035e-10	0.0062343			22.6196	1.55175e-07	30.5447	6.3846e-10	0.00411445
	shCUX1	23.748	7.1003e-08	33.692	7.2038e-11	0.00101459		shCUX1	21.7965	2.74535e-07	31.3995	3.53034e-10	0.00128594		shCUX1	24.65	3.7975e-08	34.438	4.2977e-11	0.00113172
		23.716	7.2591e-08	33.528	8.071e-11	0.00111185			21.1524	4.29029e-07	31.6258	3.01787e-10	0.000703417			21.4345	3.52834e-07	31.1749	4.125e-10	0.00116911
	vsmc	GAPDH		p15					GAPDH		p15					GAPDH		p15
	Scrambled	25.8575	1.64483e-08	33.7049	7.14176e-11	0.00434195		Scrambled	23.2937	9.72502e-08	27.8417	4.15724e-09	0.0427479		Scrambled	25.1504	2.68525e-08	29.7296	1.12329e-09	0.0418317
		25.8834	1.6156e-08	33.5341	8.03958e-11	0.00497623			23.8324	6.69494e-08	28.1084	3.45558e-09	0.0516148			25.0697	2.83969e-08	30.2022	8.09534e-10	0.0285078
	shCUX1	21.7965	2.74535e-07	27.4591	5.4198e-09	0.0197418		shCUX1	21.4345	3.52834e-07	27.9353	3.89612e-09	0.0110424		shCUX1	23.3813	9.1523e-08	27.8758	4.06025e-09	0.0443632
		21.1524	4.29029e-07	27.7741	4.35676e-09	0.0101549			22.6419	1.5279e-07	27.6838	4.63809e-09	0.030356			23.7156	7.25907e-08	31.712	2.84275e-10	0.00391614
	vsmc	GAPDH		p16					GAPDH		p16					GAPDH		p16
	Scrambled	25.857	1.6448e-08	27.941	3.8819e-09	0.236007		Scrambled	22.8597	1.31387e-07	25.1535	2.67949e-08	0.203938		Scrambled	25.459	2.1681e-08	28.147	3.3641e-09	0.155166
		25.883	1.6156e-08	28.051	3.5957e-09	0.222561			22.8476	1.32493e-07	25.2264	2.5474e-08	0.192268			22.5337	1.64696e-07	25.2472	2.51093e-08	0.152459
	shCUX1	23.748	7.1003e-08	27.373	5.7541e-09	0.0810412		shCUX1	21.7965	2.74535e-07	25.5647	2.01497e-08	0.0733959		shCUX1	24.65	3.7975e-08	27.761	4.3976e-09	0.115803
		23.716	7.2591e-08	27.289	6.0972e-09	0.0839941			21.1524	4.29029e-07	25.6381	1.91503e-08	0.0446363			21.4345	3.52834e-07	25.6442	1.90694e-08	0.0540464
	vsmc	GAPDH		anril					GAPDH		anril					GAPDH		anril
	Scrambled	25.857	1.6448e-08	33.192	1.0188e-10	0.00619394		Scrambled	25.1504	2.68525e-08	30.4504	6.816e-10	0.0253831		Scrambled	24.9081	3.17617e-08	30.1427	8.43605e-10	0.0265605
		25.883	1.6156e-08	33.138	1.058e-10	0.00654849			25.0697	2.83969e-08	30.2514	7.82413e-10	0.0275527			25.459	2.1681e-08	32.642	1.4916e-10	0.00688012
	shCUX1	23.748	7.1003e-08	34.229	4.9678e-11	0.00069966		shCUX1	21.7965	2.74535e-07	29.3651	1.44615e-09	0.00526765		shCUX1	24.65	3.7975e-08	33.054	1.1212e-10	0.00295238
		23.716	7.2591e-08	33.813	6.6243e-11	0.00091256			21.1524	4.29029e-07	29.301	1.51194e-09	0.0035241			21.4345	3.52834e-07	29.3565	1.45486e-09	0.00412335
Fig. S2B
	Scrambled	CUX1 siRNA			None	Low	High
	33.33	4		Scrambled	13.33	50	36.67
	32.86	6.67		CUX1 siRNA	20	80	0
	36.76	5.26
Fig. S2C
		GAPDH		IL6					GAPDH		IL6					GAPDH		IL6
	Scrambled	14.7017	3.75273e-05	19.5475	1.30502e-06	0.0347751		Scrambled	14.5922	4.04878e-05	19.5464	1.30597e-06	0.032256		Scrambled	14.6644	3.85107e-05	19.6079	1.2515e-06	0.0324975
		15.0056	3.03989e-05	19.6409	1.22317e-06	0.0402373			14.6616	3.85848e-05	19.5386	1.3131e-06	0.0340315			14.6593	3.86454e-05	20.1108	8.83172e-07	0.0228533
	shCUX1	14.5212	4.25295e-05	20.4904	6.78836e-07	0.0159615		shCUX1	14.4769	4.38536e-05	20.4769	6.85221e-07	0.0156252		shCUX1	14.3733	4.71188e-05	20.4258	7.09936e-07	0.0150669
		14.3141	4.90933e-05	20.3683	7.38787e-07	0.0150486			14.4123	4.58618e-05	20.3856	7.30002e-07	0.0159174			14.4619	4.43146e-05	20.489	6.79509e-07	0.0153338
		GAPDH		IL1b					GAPDH		IL1b					GAPDH		IL1b
	Scrambled	14.5212	4.25295e-05	27.3012	6.04667e-09	0.000142176		Scrambled	14.4769	4.38536e-05	27.1924	6.52017e-09	0.00014868		Scrambled	14.3733	4.71188e-05	27.2532	6.25134e-09	0.000132672
		14.3141	4.90933e-05	27.2526	6.25378e-09	0.000127386			14.4123	4.58618e-05	27.1416	6.75394e-09	0.000147267			14.4619	4.43146e-05	27.2112	6.43589e-09	0.000145232
	shCUX1	14.7017	3.75273e-05	27.51	5.23179e-09	0.000139413		shCUX1	14.5922	4.04878e-05	27.3473	5.85664e-09	0.000144652		shCUX1	14.6644	3.85107e-05	27.124	6.83679e-09	0.00017753
		15.0056	3.03989e-05	27.5427	5.11458e-09	0.000168249			14.6616	3.85848e-05	27.2798	6.1371e-09	0.000159055			14.6593	3.86454e-05	27.4993	5.27076e-09	0.000136388
		GAPDH		ICAM1					GAPDH		ICAM1					GAPDH		ICAM1
	Scrambled	14.7017	3.75273e-05	21.1955	4.16413e-07	0.0110963		Scrambled	14.5922	4.04878e-05	21.1199	4.388e-07	0.0108378		Scrambled	14.6644	3.85107e-05	21.3465	3.75021e-07	0.0097381
		15.0056	3.03989e-05	21.152	4.29148e-07	0.0141172			14.6616	3.85848e-05	21.1557	4.2807e-07	0.0110943			14.6593	3.86454e-05	21.2435	4.02768e-07	0.0104221
	shCUX1	14.5212	4.25295e-05	21.1211	4.38449e-07	0.0103093		shCUX1	14.4769	4.38536e-05	21.2577	3.98827e-07	0.00909453		shCUX1	14.3733	4.71188e-05	21.3437	3.75744e-07	0.00797439
		14.3141	4.90933e-05	21.2644	3.96993e-07	0.00808651			14.4123	4.58618e-05	21.2281	4.07116e-07	0.00887701			14.4619	4.43146e-05	21.2595	3.98339e-07	0.00898889
