# Supplementary material for: Post-GWAS functional analysis identifies CUX1 as a regulator of p16INK4a and cellular senescence
Source: Nat Aging. 2022 Feb 17;2(2):140–54. doi: 10.1038/s43587-022-00177-0 (PMC10154215; doi:10.1038/s43587-022-00177-0)
Supplement: Source Data Extended Data Fig. 3 — Unprocessed extended data numerical data. [file 43587_2022_177_MOESM15_ESM.xlsx]

## Sheet: Sheet1
Fig. S3B
	P165RRL	P165RRL-shCUX1	P165RRL-P16-shCUX1					None	Low	High
	15.52	0	24				P165RRL	50.82	31.15	18.03
	18.56	6.02	15.19				P165RRL-shCUX1	91.07	7.14	1.79
	13.75	6.67	20.18				P165RRL-P16-shCUX1	58	32	10
Fig. S3C	C
					il6
		P165RRL-1	22.9064	1.27202e-07	25.6969	1.83854e-08	0.144537
			22.7754	1.39287e-07	25.7551	1.76583e-08	0.126776
		P165RRL-2	22.8318	1.33952e-07	25.8158	1.69306e-08	0.126393
			22.8904	1.28621e-07	25.684	1.85498e-08	0.144221
		P165RRL-3	22.8655	1.30854e-07	25.8503	1.65301e-08	0.126324
			22.8866	1.28957e-07	25.9303	1.56387e-08	0.121271
		P165RRL-P16-1	22.8831	1.29272e-07	24.6237	3.86841e-08	0.299245
			22.8594	1.31416e-07	24.4323	4.41716e-08	0.33612
		P165RRL-P16-2	22.9129	1.26632e-07	24.6775	3.72674e-08	0.294297
			22.7902	1.3787e-07	24.7154	3.63022e-08	0.263307
		P165RRL-P16-3	22.8663	1.30789e-07	24.724	3.60849e-08	0.275901
			22.8369	1.33481e-07	24.7786	3.47463e-08	0.260308
					il1b
		P165RRL-1	22.9064	1.27202e-07	29.6768	1.16517e-09	0.00916004
			22.7754	1.39287e-07	29.5379	1.28294e-09	0.00921076
		P165RRL-2	22.8318	1.33952e-07	29.727	1.12533e-09	0.00840097
			22.8904	1.28621e-07	29.7936	1.07454e-09	0.00835433
		P165RRL-3	22.8655	1.30854e-07	29.784	1.08176e-09	0.00826692
			22.8866	1.28957e-07	29.795	1.07349e-09	0.0083244
		P165RRL-P16-1	22.8831	1.29272e-07	28.3351	2.95321e-09	0.0228449
			22.8594	1.31416e-07	28.5001	2.63399e-09	0.0200432
		P165RRL-P16-2	22.9129	1.26632e-07	28.4747	2.68083e-09	0.0211703
			22.7902	1.3787e-07	28.5245	2.58989e-09	0.018785
		P165RRL-P16-3	22.8663	1.30789e-07	28.4479	2.73112e-09	0.0208819
			22.8369	1.33481e-07	28.4905	2.6516e-09	0.019865
					icam1
		P165RRL-1	22.9064	1.27202e-07	26.683	9.28162e-09	0.0729678
			22.7754	1.39287e-07	26.7592	8.80401e-09	0.0632076
		P165RRL-2	22.8318	1.33952e-07	26.7007	9.16802e-09	0.0684423
			22.8904	1.28621e-07	27.0136	7.38046e-09	0.0573814
		P165RRL-3	22.8655	1.30854e-07	26.8744	8.12837e-09	0.0621179
			22.8866	1.28957e-07	26.8216	8.43156e-09	0.0653827
		P165RRL-P16-1	22.8831	1.29272e-07	26.2166	1.28241e-08	0.099202
			22.8594	1.31416e-07	26.2804	1.22692e-08	0.0933614
		P165RRL-P16-2	22.9129	1.26632e-07	26.3343	1.18192e-08	0.093335
			22.7902	1.3787e-07	26.3505	1.16874e-08	0.0847711
		P165RRL-P16-3	22.8663	1.30789e-07	26.3464	1.17204e-08	0.0896125
			22.8369	1.33481e-07	26.4928	1.05895e-08	0.0793333
