# Supplementary material for: Post-GWAS functional analysis identifies CUX1 as a regulator of p16INK4a and cellular senescence
Source: Nat Aging. 2022 Feb 17;2(2):140–54. doi: 10.1038/s43587-022-00177-0 (PMC10154215; doi:10.1038/s43587-022-00177-0)
Supplement: Source Data Extended Data Fig. 4 — Unprocessed extended data numerical data. [file 43587_2022_177_MOESM16_ESM.xlsx]

## Sheet: Sheet1
Fig. S4A				p15					Fig. S4B				anril
	pLVX +Scrambled siRNA	26.4154	1.11728e-08	31.1173	4.29301e-10	0.0384236	0.031843	1.20666		pLVX +Scrambled siRNA	26.4154	1.11728e-08	30.3198	7.46183e-10	0.0667854	0.0644565	1.03613
		26.1785	1.31667e-08	31.207	4.03429e-10	0.0306402		0.962227			26.1785	1.31667e-08	30.3034	7.54678e-10	0.0573174		0.889242
		26.5623	1.00915e-08	31.802	2.67073e-10	0.0264652		0.831115			26.5623	1.00915e-08	30.414	6.99003e-10	0.0692666		1.07463
	pLVX-CUX1 +Scrambled siRNA	28.3517	2.91933e-09	32.6472	1.48663e-10	0.0509236	0.045458	1.59921		pLVX-CUX1 +Scrambled siRNA	28.3517	2.91933e-09	30.6824	5.80339e-10	0.198792	0.187877	3.08413
		27.7865	4.31944e-09	32.6722	1.46117e-10	0.0338278		1.06233			27.7865	4.31944e-09	30.3729	7.19213e-10	0.166506		2.58323
		28.0885	3.50365e-09	32.3643	1.80868e-10	0.0516226		1.62116			28.0885	3.50365e-09	30.4225	6.9489e-10	0.198333		3.07701
	pLVX-CUX1 +p15 siRNA	26.0801	1.40968e-08	32.7444	1.38984e-10	0.0098593	0.0113028	0.309622		pLVX-CUX1 +ANRIL siRNA	26.0801	1.40968e-08	29.8512	1.03254e-09	0.0732464	0.0781678	1.13637
		25.9226	1.57228e-08	32.9316	1.22065e-10	0.00776352		0.243806			25.9226	1.57228e-08	29.8437	1.03787e-09	0.0660106		1.02411
		26.3335	1.18254e-08	32.2738	1.92583e-10	0.0162855		0.511433			26.3335	1.18254e-08	29.7257	1.12633e-09	0.0952463		1.47768
				p14
	pLVX +Scrambled siRNA	33.7083	7.12512e-11	33.966	5.95942e-11	0.836395	0.669341	1.24958
		34.1782	5.14449e-11	35.3867	2.22614e-11	0.432723		0.646491	Fig. S4E
		34.6973	3.58977e-11	35.1339	2.6525e-11	0.738905		1.10393					il6
	pLVX-CUX1 +Scrambled siRNA	34.7427	3.47861e-11	32.8701	1.27385e-10	3.66196		5.47099		sicon-wt	25.3687	2.30812e-08	25.211	2.57465e-08	1.11548	1.09418	1.01946
		35.2481	2.4505e-11	33.1114	1.07767e-10	4.39775		6.57026			25.278	2.45789e-08	25.308	2.40733e-08	0.979431		0.895126
		35.1433	2.63526e-11	33.6235	7.55629e-11	2.86738		4.28389			25.2586	2.4912e-08	25.0105	2.95865e-08	1.18764		1.08541
	pLVX-CUX1 +p14 siRNA	32.3466	1.83109e-10	35.1563	2.61149e-11	0.142619		0.213074		sicon-p200	27.5847	4.96797e-09	25.7811	1.73422e-08	3.4908		3.19033
		32.3418	1.83722e-10	34.1542	5.23057e-11	0.284701		0.425345			27.8389	4.1655e-09	25.8112	1.69849e-08	4.07751		3.72653
		32.5066	1.63889e-10	36.0366	1.4187e-11	0.0865646		0.129328			27.5118	5.22556e-09	25.7505	1.77147e-08	3.39001		3.09821
										sip14-p200	29.3915	1.41995e-09	27.312	6.00176e-09	4.22675		3.86293
Fig. S4D											29.1775	1.64705e-09	27.2992	6.05512e-09	3.67634		3.35989
	PLVX+scrambled sirna	PLVX-p200+p14 sirna	PLVX-p200+p14 sirna	PLVX-p200+p15 sirna	PLVX-p200+anril sirna						28.7835	2.16422e-09	27.1478	6.72503e-09	3.10736		2.83989
	2	23.913	20	25	28.5714					sip15-p200	29.2163	1.60332e-09	27.5683	5.0246e-09	3.13387		2.86412
	0	24	12.8205	22	19.6078						29.6131	1.21776e-09	27.5344	5.14406e-09	4.22419		3.86059
	2.22222	16.6667	20.9302	19.6078	16.3265						29.6131	1.21776e-09	28.013	3.69176e-09	3.0316		2.77065
										sianril-p200	29.8825	1.01035e-09	27.6354	4.79638e-09	4.74723		4.3386
		None	Low	High							29.8959	1.001e-09	27.7513	4.42625e-09	4.42184		4.04123
	PLVX+scrambled sirna	41.8605	58.1395	0							30.1966	8.1267e-10	27.5011	5.26429e-09	6.47777		5.92019
	PLVX-p200+p14 sirna	49.0909	36.3636	14.5455
	PLVX-p200+p14 sirna	20.9302	65.1163	13.9535									icam1
	PLVX-p200+p15 sirna	25	42.8571	32.1429						sicon-wt	25.3687	2.30812e-08	27.9826	3.77039e-09	0.163353	0.168186	0.971263
	PLVX-p200+anril sirna	36.3636	48.4848	15.1515							25.278	2.45789e-08	27.8338	4.18023e-09	0.170074		1.01122
											25.2586	2.4912e-08	27.8054	4.26323e-09	0.171132		1.01751
										sicon-p200	27.5847	4.96797e-09	28.8141	2.11881e-09	0.426495		2.53585
											27.8389	4.1655e-09	28.3118	3.00118e-09	0.720486		4.28386
											27.5118	5.22556e-09	28.9377	1.94488e-09	0.372187		2.21294
										sip14-p200	29.3915	1.41995e-09	30.0832	8.79161e-10	0.619152		3.68134
											29.1775	1.64705e-09	29.9377	9.72453e-10	0.59042		3.51051
											28.7835	2.16422e-09	30.4569	6.78518e-10	0.313515		1.8641
										sip15-p200	29.8825	1.01035e-09	29.5768	1.2488e-09	1.236		7.349
											29.8959	1.001e-09	29.505	1.3125e-09	1.31119		7.79606
											30.1966	8.1267e-10	28.9486	1.93026e-09	2.3752		14.1224
										sianril-p200	29.2163	1.60332e-09	29.6349	1.1995e-09	0.748135		4.44825
											29.6131	1.21776e-09	29.8098	1.06253e-09	0.872532		5.18789
											29.6131	1.21776e-09	30.9772	4.7308e-10	0.388484		2.30984
