# Supplementary material for: Post-GWAS functional analysis identifies CUX1 as a regulator of p16INK4a and cellular senescence
Source: Nat Aging. 2022 Feb 17;2(2):140–54. doi: 10.1038/s43587-022-00177-0 (PMC10154215; doi:10.1038/s43587-022-00177-0)
Supplement: Source Data Extended Data Fig. 5 — Unprocessed extended data numerical data. [file 43587_2022_177_MOESM17_ESM.xlsx]

## Sheet: Sheet1
Fig. S5C		None	Low	High
	scrambled 0h	85.0746	14.9254	0
	scrambled 4h	20	44.4444	35.5556
	shcux1 4h	83.0986	16.9014	0
	scrambled 24h	12.9032	37.0968	50
	shcux1 24h	75.8242	23.0769	1.0989
	scrambled 48h	0	35.1351	64.8649
	shcux1 48h	23.6842	73.6842	2.63158
