# Supplementary material for: Post-GWAS functional analysis identifies CUX1 as a regulator of p16INK4a and cellular senescence
Source: Nat Aging. 2022 Feb 17;2(2):140–54. doi: 10.1038/s43587-022-00177-0 (PMC10154215; doi:10.1038/s43587-022-00177-0)
Supplement: Source Data Extended Data Fig. 6 — Unprocessed extended data numerical data. [file 43587_2022_177_MOESM18_ESM.xlsx]

## Sheet: Sheet1
Fig. S6A
		GAPDH		CUX1					GAPDH		P53									p16
	shScrambled	22.1666	2.12416e-07	24.4422	4.38684e-08	0.206521		shScrambled	15.1609	2.72967e-05	24.8642	3.27434e-08	0.00119954	0.0011974	0.0156147		shScrambled	24.6463	3.80831e-08	26.873	8.13619e-09	0.213643
		22.3898	1.8197e-07	24.5408	4.0971e-08	0.225152			15.2948	2.48777e-05	25.1215	2.73962e-08	0.00110123		0.014335			24.6585	3.77607e-08	26.8388	8.33131e-09	0.220635
		22.6049	1.56761e-07	24.6061	3.91593e-08	0.249802			15.3198	2.44493e-05	25.0641	2.85071e-08	0.00116597		0.0151777			24.9291	3.13026e-08	26.9302	7.81985e-09	0.249815
		23.4839	8.52408e-08	23.9804	6.04206e-08	0.708822			15.386	2.33532e-05	24.9954	2.98968e-08	0.0012802		0.0166647			23.4839	8.52408e-08	26.5645	1.0076e-08	0.118207
		23.2023	1.03609e-07	24.1097	5.52396e-08	0.533154			15.3486	2.39674e-05	24.9929	2.99487e-08	0.00124956		0.0162658			23.2023	1.03609e-07	26.3777	1.14687e-08	0.110692
		22.9153	1.26413e-07	24.3454	4.69154e-08	0.371127			15.3733	2.35595e-05	25.0907	2.79858e-08	0.00118788		0.0154629			22.9153	1.26413e-07	26.3148	1.19797e-08	0.0947661
	shScrambled+H2O2	25.7004	1.83406e-08	24.9283	3.13206e-08	1.70772		shScrambled+H2O2	15.4346	2.25807e-05	24.934	3.11969e-08	0.00138158	0.00124243	0.0179843		shScrambled+H2O2	30.1575	8.35012e-10	30.8956	5.00593e-10	0.599504
		25.9873	1.50325e-08	24.979	3.024e-08	2.01163			15.2215	2.61745e-05	24.9463	3.09328e-08	0.00118179		0.0153837			30.1212	8.56255e-10	31.1453	4.21057e-10	0.491743
		26.6086	9.77243e-09	25.3365	2.36028e-08	2.41524			15.4647	2.21132e-05	25.6111	1.95116e-08	0.00088235		0.0114857			30.2075	8.06577e-10	30.9501	4.82033e-10	0.597628
		26.5869	9.92084e-09	23.9743	6.06773e-08	6.11615			15.354	2.38769e-05	25.0141	2.95117e-08	0.00123599		0.0160892			25.5899	1.98007e-08	27.9793	3.77919e-09	0.190862
		26.5249	1.03563e-08	24.1181	5.49195e-08	5.30301			15.4681	2.2062e-05	24.8994	3.19546e-08	0.0014484		0.0188541			25.7301	1.79667e-08	28.076	3.53422e-09	0.196709
		26.634	9.60181e-09	24.5206	4.15502e-08	4.32733			15.4974	2.16185e-05	25.0577	2.8633e-08	0.00132447		0.0172409			25.4743	2.14523e-08	27.9675	3.81009e-09	0.177608
	shCUX1+H2O2	24.6708	3.74414e-08	24.9691	3.04469e-08	0.813187		shCUX1+H2O2	16.6952	9.42424e-06	26.3129	1.19962e-08	0.00127291	0.00118795	0.0165697		shCUX1+H2O2	25.597	1.97034e-08	27.2093	6.44447e-09	0.327075
		24.9599	3.06419e-08	25.1591	2.6691e-08	0.871062			16.7709	8.9426e-06	26.509	1.0471e-08	0.00117092		0.0152421			25.6159	1.94469e-08	27.3431	5.87351e-09	0.302028
		25.344	2.34797e-08	25.1845	2.62238e-08	1.11687			16.7222	9.24915e-06	26.585	9.93404e-09	0.00107405		0.0139811			25.9821	1.50873e-08	27.4939	5.29085e-09	0.350683
		25.5899	1.98007e-08	23.8778	6.48754e-08	3.27642			16.8063	8.72561e-06	26.521	1.03843e-08	0.00119009		0.0154917			26.7614	8.79024e-09	29.5536	1.26908e-09	0.144374
		25.7301	1.79667e-08	23.9313	6.25117e-08	3.4793			16.6753	9.55481e-06	26.4742	1.07272e-08	0.0011227		0.0146144			26.5869	9.92084e-09	29.5192	1.29964e-09	0.131001
		25.4743	2.14523e-08	24.2613	4.97294e-08	2.31814			16.9114	8.11253e-06	26.502	1.05221e-08	0.00129702		0.0168836			26.5249	1.03563e-08	29.4805	1.33503e-09	0.12891
Fig. S6B
	Scrambled	scrambed+h2o2	CUX1 shRNA+h2o2			None	Low	High
	23.75	30.95	13.41		Scrambled	79.35	13.04	7.61
	18.42	30.91	19.23		scrambed+h2o2	47.27	12.73	40
	17.31	31.58	12.77		CUX1 shRNA+h2o2	64.44	20	15.56
Fig. S6C
				IL6										IL1B
	shScrambled	19.22	1.63763e-06	24.2682	4.9493e-08	0.0302224					shScrambled	19.22	1.63763e-06	29.5178	1.30096e-09	0.00079442	0.000820503	2.14348	2.21385
		19.3651	1.48085e-06	24.2646	4.96172e-08	0.033506						19.3651	1.48085e-06	29.6267	1.20633e-09	0.000814625		2.198
		19.346	1.50062e-06	24.5665	4.02488e-08	0.0268214						19.346	1.50062e-06	29.5421	1.27923e-09	0.000852463		2.30009
	shScrambled+H2O2	22.7507	1.41691e-07	27.0075	7.41192e-09	0.0523104					shScrambled+H2O2	22.7507	1.41691e-07	32.6939	1.43929e-10	0.00101579	0.000824283	2.74078	2.62946
		23.2387	1.01033e-07	26.941	7.76146e-09	0.0768214						23.2387	1.01033e-07	33.2417	9.84599e-11	0.000974536		2.62946
		22.5929	1.58078e-07	27.2396	6.31041e-09	0.0399195						22.5929	1.58078e-07	33.61	7.62755e-11	0.000482518
	shCUX1+H2O2	20.7112	5.82498e-07	26.192	1.30445e-08	0.022394					shCUX1+H2O2	20.7112	5.82498e-07	32.4491	1.70547e-10	0.000292785	0.000305495	0.789982	0.824276
		20.7374	5.72027e-07	26.2771	1.22972e-08	0.0214976						20.7374	5.72027e-07	32.3461	1.8317e-10	0.000320212		0.863985
		20.6635	6.02104e-07	26.4105	1.12112e-08	0.01862						20.6635	6.02104e-07	32.3496	1.82731e-10	0.000303488		0.818863
	shScrambled	17.8101	4.35128e-06	22.0295	2.33593e-07	0.0536837					shScrambled	17.8101	4.35128e-06	27.7181	4.52921e-09	0.00104089	0.000905041	1.15011
		17.6663	4.80736e-06	22.091	2.2385e-07	0.046564						17.6663	4.80736e-06	27.5429	5.11414e-09	0.00106381		1.17543
		17.1746	6.75989e-06	22.0546	2.2957e-07	0.0339607						17.1746	6.75989e-06	27.8525	4.12636e-09	0.000610418		0.674464
	shScrambled+H2O2	18.644	2.44123e-06	22.3496	1.87106e-07	0.076644					shScrambled+H2O2	18.644	2.44123e-06	28.306	3.01341e-09	0.00123438	0.00139085	1.36389
		18.6049	2.50823e-06	22.3153	1.91611e-07	0.0763929						18.6049	2.50823e-06	27.9477	3.86285e-09	0.00154007		1.70166
		18.686	2.37109e-06	22.5999	1.57309e-07	0.0663448						18.686	2.37109e-06	28.1683	3.31502e-09	0.0013981		1.54479
	shCUX1+H2O2	19.5466	1.30584e-06	24.5249	4.1427e-08	0.0317243					shCUX1+H2O2	19.5466	1.30584e-06	30.8834	5.0487e-10	0.000386624	0.000370622	0.42719
		19.4757	1.37156e-06	24.51	4.18562e-08	0.0305172						19.4757	1.37156e-06	30.6958	5.7497e-10	0.000419208		0.463192
		19.3698	1.47611e-06	24.4305	4.42263e-08	0.0299614						19.3698	1.47611e-06	31.0438	4.51739e-10	0.000306034		0.338143
